# Supplementary material for: Electrochemical oxo-functionalization of cyclic alkanes and alkenes using nitrate and oxygen
Source: Nat Commun. 2023 Jul 28;14:4565. doi: 10.1038/s41467-023-40259-0 (PMC10382549; doi:10.1038/s41467-023-40259-0)
Supplement: Supplementary file 3 — Source Data [file 41467_2023_40259_MOESM3_ESM.xlsx]

## Sheet: Fig. 3d
CV Conditions:					1. Measurement (NBu4NO3)		2. Measurement (NBu4PF6)
Working electrode: glassy carbon disk					WE(1).Current density (mA cm-2)	WE(1).Potential (V) vs Fc/FcH+	WE(1).Current density (mA cm-2)	WE(1).Potential (V) vs Fc/FcH+
WE radius:	1.5	mm			-0.0659994	-0.564447	-0.0957589	-0.538467
WE area:	7.06858	mm2			-0.0634608	-0.554141	-0.0921323	-0.528397
Counter electrode: glassy carbon rod					-0.0611899	-0.543942	-0.0888943	-0.518628
Reference electrode: Ag/AgCl in LiCl/EtOH saturated solution					-0.059165	-0.533804	-0.0859153	-0.508621
5 mL acetonitrile (MeCN)					-0.0572568	-0.523803	-0.0831954	-0.49863
Scan rate: 50 mV s-1					-0.0554823	-0.514572	-0.0805618	-0.488406
Step rate: 0,01					-0.0537985	-0.504471	-0.0781441	-0.478183
Measurements under air, no sparging of electrolyte solution					-0.0522659	-0.494003	-0.0758127	-0.468417
					-0.050716	-0.48439	-0.0736109	-0.458499
1. Measurement: with 152 mg NBu4NO3 (0,1 mol L-1)					-0.0492524	-0.473495	-0.0714522	-0.448093
2. Measurement: with 194 mg NBu4PF6 (0,1 mol L-1)					-0.0478622	-0.463394	-0.0693799	-0.438174
					-0.0464806	-0.453903	-0.0674371	-0.427951
Average potential E1/2 for Fc/FcH+ as reference:					-0.0451638	-0.442917	-0.0655374	-0.417941
With NBu4NO3:	0.5746				-0.0439118	-0.43367	-0.0636378	-0.40784
With NBu4PF6:	0.54935				-0.0426425	-0.422897	-0.0618677	-0.397739
					-0.0414509	-0.41304	-0.0600933	-0.388309
1. Measurement (NBu4NO3)		2. Measurement (NBu4PF6)			-0.0402248	-0.403763	-0.0584008	-0.378421
WE(1).Current (A)	WE(1).Potential (V)	WE(1).Current (A)	WE(1).Potential (V)		-0.0390375	-0.39299	-0.0566955	-0.368228
-4.66522e-06	0.0101532	-6.7688e-06	0.0108826		-0.0381007	-0.383377	-0.0550765	-0.358737
-4.48578e-06	0.020459	-6.51245e-06	0.0209534		-0.0369479	-0.372696	-0.0534575	-0.348422
-4.32526e-06	0.030658	-6.28357e-06	0.030722		-0.0358513	-0.363144	-0.0518773	-0.337405
-4.18213e-06	0.0407959	-6.073e-06	0.0407288		-0.0348065	-0.352096	-0.0503447	-0.327701
-4.04724e-06	0.0507965	-5.88074e-06	0.0507202		-0.0337272	-0.343338	-0.0487947	-0.318851
-3.92181e-06	0.0600281	-5.69458e-06	0.0609436		-0.0326953	-0.332657	-0.0473355	-0.307529
-3.8028e-06	0.0701294	-5.52368e-06	0.071167		-0.0316807	-0.322616	-0.0458589	-0.297244
-3.69446e-06	0.0805969	-5.35889e-06	0.0809326		-0.0306618	-0.312301	-0.0444126	-0.288028
-3.5849e-06	0.09021	-5.20325e-06	0.0908508		-0.0297034	-0.302475	-0.0429879	-0.277408
-3.48145e-06	0.101105	-5.05066e-06	0.101257		-0.0287018	-0.292587	-0.041602	-0.267276
-3.38318e-06	0.111206	-4.90417e-06	0.111176		-0.0277563	-0.282608	-0.0402075	-0.257571
-3.28552e-06	0.120697	-4.76685e-06	0.121399		-0.0267892	-0.272781	-0.0388476	-0.246371
-3.19244e-06	0.131683	-4.63257e-06	0.131409		-0.0258566	-0.2621	-0.0375523	-0.237399
-3.10394e-06	0.14093	-4.49829e-06	0.14151		-0.0248895	-0.253738	-0.0361622	-0.226779
-3.01422e-06	0.151703	-4.37317e-06	0.151611		-0.0239613	-0.241928	-0.0348756	-0.216678
-2.92999e-06	0.16156	-4.24774e-06	0.161041		-0.0230374	-0.231399	-0.0335976	-0.207156
-2.84332e-06	0.170837	-4.12811e-06	0.170929		-0.0221523	-0.221878	-0.0323499	-0.196292
-2.7594e-06	0.18161	-4.00757e-06	0.181122		-0.0212112	-0.212204	-0.0310418	-0.186832
-2.69318e-06	0.191223	-3.89313e-06	0.190613		-0.0203606	-0.202041	-0.0298372	-0.176822
-2.61169e-06	0.201904	-3.77869e-06	0.200928		-0.0194022	-0.19194	-0.0285895	-0.166965
-2.53418e-06	0.211456	-3.66699e-06	0.211945		-0.0185819	-0.18193	-0.027385	-0.156833
-2.46033e-06	0.222504	-3.55865e-06	0.221649		-0.0176623	-0.171707	-0.0261675	-0.145328
-2.38403e-06	0.231262	-3.4491e-06	0.230499		-0.0167557	-0.161545	-0.0249716	-0.136508
-2.3111e-06	0.241943	-3.34595e-06	0.241821		-0.0158663	-0.15123	-0.02378	-0.126621
-2.23938e-06	0.251984	-3.24158e-06	0.252106		-0.0149855	-0.141678	-0.0225841	-0.115878
-2.16736e-06	0.262299	-3.13934e-06	0.261322		-0.0140918	-0.131943	-0.0213925	-0.106387
-2.09961e-06	0.272125	-3.03864e-06	0.271942		-0.0131938	-0.12117	-0.0202311	-0.0964081
-2.02881e-06	0.282013	-2.94067e-06	0.282074		-0.012326	-0.110611	-0.0191172	-0.0860016
-1.96198e-06	0.291992	-2.8421e-06	0.291779		-0.0113719	-0.10115	-0.0179429	-0.0756562
-1.89362e-06	0.301819	-2.74597e-06	0.302979		-0.0104523	-0.0900419	-0.0168161	-0.0657379
-1.8277e-06	0.3125	-2.65442e-06	0.311951		-0.00954567	-0.0809782	-0.0156849	-0.0551483
-1.75934e-06	0.320862	-2.55615e-06	0.322571		-0.00864334	-0.0709074	-0.0145883	-0.0459931
-1.69373e-06	0.332672	-2.46521e-06	0.332672		-0.00768921	-0.0603483	-0.0134313	-0.0357392
-1.62842e-06	0.343201	-2.37488e-06	0.342194		-0.0067178	-0.0504301	-0.0123692	-0.0256684
-1.56586e-06	0.352722	-2.28668e-06	0.353058		-0.00562551	-0.0405729	-0.0112769	-0.0148957
-1.49933e-06	0.362396	-2.19421e-06	0.362518		-0.00448573	-0.0301054	-0.010176	-0.0062897
-1.43921e-06	0.372559	-2.10907e-06	0.372528		-0.00334595	-0.0201872	-0.00916143	0.00542905
-1.37146e-06	0.38266	-2.02087e-06	0.382385		-0.00202484	-0.0103605	-0.00813821	0.0148285
-1.31348e-06	0.39267	-1.93573e-06	0.392517		-0.000565142	0.000412207	-0.00707183	0.0245636
-1.24847e-06	0.402893	-1.84967e-06	0.404022		0.00108409	0.0107271	-0.00600544	0.0351227
-1.18439e-06	0.413055	-1.76514e-06	0.412842		0.00288529	0.019974	-0.0049261	0.045285
-1.12152e-06	0.42337	-1.68091e-06	0.422729		0.00484796	0.03035	-0.0038554	0.0551117
-1.05927e-06	0.432922	-1.59637e-06	0.433472		0.00705197	0.0405733	-0.00280196	0.0649994
-9.96094e-07	0.442657	-1.51215e-06	0.442963		0.00933844	0.05217	-0.00183013	0.0754059
-9.32617e-07	0.45343	-1.43005e-06	0.452942		0.0118296	0.0618746	-0.000785327	0.0850189
-8.71277e-07	0.463989	-1.35132e-06	0.463348		0.0141998	0.0701144	0.000252997	0.0956695
-8.03833e-07	0.47345	-1.26831e-06	0.473694		0.0166175	0.0809176	0.0013047	0.10629
-7.38831e-07	0.484558	-1.18866e-06	0.483612		0.01891	0.0909579	0.00228259	0.116757
-6.74744e-07	0.493622	-1.1087e-06	0.494202		0.0211162	0.100968	0.00329198	0.125729
-6.10962e-07	0.503693	-1.03119e-06	0.503357		0.0231065	0.110611	0.00425777	0.136807
-5.43518e-07	0.514252	-9.49402e-07	0.513611		0.0249543	0.121018	0.00526329	0.146756
-4.74854e-07	0.52417	-8.74329e-07	0.523682		0.026569	0.132096	0.00622217	0.156949
-3.97644e-07	0.534027	-7.97119e-07	0.534454		0.0281751	0.141312	0.00720394	0.166257
-3.17078e-07	0.544495	-7.19299e-07	0.54306		0.029548	0.151474	0.00820038	0.177243
-2.36511e-07	0.554413	-6.47583e-07	0.554779		0.0308561	0.161148	0.0091597	0.188046
-1.43127e-07	0.56424	-5.75256e-07	0.564178		0.0321557	0.171005	0.0101976	0.196164
-3.99475e-08	0.575012	-4.99878e-07	0.573914		0.0333472	0.180405	0.0111647	0.207181
7.66296e-08	0.585327	-4.245e-07	0.584473		0.0345906	0.190781	0.0121577	0.21481
2.03949e-07	0.594574	-3.48206e-07	0.594635		0.0358858	0.199936	0.0131507	0.226102
3.42682e-07	0.60495	-2.72522e-07	0.604462		0.037289	0.210922	0.0141566	0.234952
4.98474e-07	0.615173	-1.98059e-07	0.614349		0.038826	0.221604	0.0151323	0.246548
6.60095e-07	0.62677	-1.29364e-07	0.624756		0.0404493	0.231369	0.0161944	0.256619
8.36182e-07	0.636475	-5.55115e-08	0.634369		0.042323	0.241745	0.0171701	0.26669
1.00372e-06	0.644714	1.78833e-08	0.64502		0.044404	0.251206	0.0182236	0.277371
1.17462e-06	0.655518	9.22241e-08	0.65564		0.0467138	0.261582	0.0193158	0.286832
1.33667e-06	0.665558	1.61346e-07	0.666107		0.0493344	0.269821	0.0203909	0.296597
1.49261e-06	0.675568	2.32697e-07	0.675079		0.0520414	0.282028	0.0214832	0.306668
1.6333e-06	0.685211	3.00964e-07	0.686157		0.0551024	0.292404	0.0226488	0.316434
1.76392e-06	0.695618	3.7204e-07	0.696106		0.05828	0.301865	0.0238232	0.32742
1.87805e-06	0.706696	4.39819e-07	0.706299		0.0615957	0.310715	0.0250407	0.337491
1.99158e-06	0.715912	5.09216e-07	0.715607		0.0648423	0.321701	0.0262668	0.347562
2.08862e-06	0.726074	5.79651e-07	0.726593		0.0679681	0.331772	0.027549	0.357938
2.18109e-06	0.735748	6.47461e-07	0.737396		0.0707183	0.341843	0.0288572	0.367093
2.27295e-06	0.745605	7.20825e-07	0.745514		0.0732612	0.352524	0.0302474	0.377469
2.35718e-06	0.755005	7.89185e-07	0.756531		0.0753292	0.361374	0.0316851	0.38754
2.44507e-06	0.765381	8.59375e-07	0.76416		0.0771641	0.371445	0.0332048	0.397305
2.53662e-06	0.774536	9.29565e-07	0.775452		0.0785758	0.383042	0.0347461	0.407071
2.6358e-06	0.785522	1.00067e-06	0.784302		0.0798365	0.392807	0.0363478	0.417752
2.74445e-06	0.796204	1.06964e-06	0.795898		0.0808899	0.402268	0.0380014	0.428128
2.85919e-06	0.805969	1.14471e-06	0.805969		0.0819175	0.413254	0.039819	0.438199
2.99164e-06	0.816345	1.21368e-06	0.81604		0.0828241	0.422104	0.0416538	0.447354
3.13873e-06	0.825806	1.28815e-06	0.826721		0.0837869	0.43248	0.0435578	0.458035
3.302e-06	0.836182	1.36536e-06	0.836182		0.0847928	0.442856	0.0454963	0.468716
3.48724e-06	0.844421	1.44135e-06	0.845947		0.0859844	0.452622	0.0476204	0.477872
3.67859e-06	0.856628	1.51855e-06	0.856018		0.0872969	0.463303	0.0498266	0.486722
3.89496e-06	0.867004	1.60095e-06	0.865784		0.0887216	0.472763	0.0520284	0.498929
4.11957e-06	0.876465	1.68396e-06	0.87677		0.0902327	0.483444	0.0543814	0.508084
4.35394e-06	0.885315	1.77002e-06	0.886841		0.0920028	0.4926	0.0568509	0.518155
4.58344e-06	0.896301	1.85669e-06	0.896912		0.0939025	0.504196	0.059355	0.528531
4.80438e-06	0.906372	1.94733e-06	0.907288		0.0959316	0.512741	0.0618331	0.538907
4.99878e-06	0.916443	2.03979e-06	0.916443		0.0981766	0.522812	0.0644365	0.548367
5.17853e-06	0.927124	2.13806e-06	0.926819		0.100551	0.533188	0.0670571	0.559659
5.32471e-06	0.935974	2.23969e-06	0.93689		0.103098	0.543564	0.0696476	0.568814
5.45441e-06	0.946045	2.34711e-06	0.946655		0.105775	0.553025	0.0721559	0.578275
5.5542e-06	0.957642	2.45605e-06	0.956421		0.108927	0.563095	0.0746255	0.588345
5.64331e-06	0.967407	2.56927e-06	0.967102		0.111949	0.572861	0.0770475	0.599942
5.71777e-06	0.976868	2.68616e-06	0.977478		0.115144	0.584152	0.0793789	0.609708
5.79041e-06	0.987854	2.81464e-06	0.987549		0.118382	0.593308	0.0815937	0.619168
5.85449e-06	0.996704	2.94434e-06	0.996704		0.121879	0.603989	0.0836833	0.629239
5.92255e-06	1.00708	3.07892e-06	1.00739		0.125462	0.614365	0.0857124	0.640225
5.99365e-06	1.01746	3.21594e-06	1.01807		0.129175	0.623825	0.0876423	0.649686
6.07788e-06	1.02722	3.36609e-06	1.02722		0.132888	0.634201	0.0893692	0.659451
6.17065e-06	1.0379	3.52203e-06	1.03607		0.13686	0.644272	0.0910962	0.669522
6.27136e-06	1.04736	3.67767e-06	1.04828		0.140918	0.654343	0.0927368	0.679593
6.37817e-06	1.05804	3.84399e-06	1.05743		0.145149	0.664719	0.094291	0.688748
6.5033e-06	1.0672	4.01855e-06	1.0675		0.14951	0.673874	0.0957589	0.698819
6.63757e-06	1.0788	4.19556e-06	1.07788		0.154216	0.68425	0.0971836	0.7095
6.78101e-06	1.08734	4.37073e-06	1.08826		0.159051	0.693711	0.098522	0.718655
6.9397e-06	1.09741	4.55475e-06	1.09772		0.164189	0.704087	0.0997741	0.729642
7.10754e-06	1.10779	4.73999e-06	1.10901		0.169499	0.714768	0.100853	0.739407
7.2876e-06	1.11816	4.9231e-06	1.11816		0.175026	0.724533	0.101933	0.750699
7.47681e-06	1.12762	5.1004e-06	1.12762		0.180681	0.733689	0.102839	0.759854
7.69958e-06	1.1377	5.27496e-06	1.1377		0.186553	0.74498	0.10366	0.770535
7.91321e-06	1.14746	5.44617e-06	1.14929		0.192468	0.754441	0.104394	0.780301
8.13904e-06	1.15875	5.61096e-06	1.15906		0.198512	0.765122	0.105041	0.789456
8.36792e-06	1.16791	5.76752e-06	1.16852		0.204686	0.774887	0.105602	0.800137
8.61511e-06	1.17859	5.91522e-06	1.17859		0.210687	0.784348	0.106121	0.810513
8.86841e-06	1.18896	6.05865e-06	1.18958		0.216688	0.79625	0.106595	0.820584
9.13086e-06	1.19843	6.19507e-06	1.19904		0.22256	0.8051	0.107114	0.83035
9.39331e-06	1.2088	6.31714e-06	1.2088		0.228259	0.81456	0.107545	0.839505
9.67407e-06	1.21887	6.43921e-06	1.21887		0.233785	0.825241	0.108063	0.850491
9.96094e-06	1.22894	6.55518e-06	1.22894		0.239181	0.835922	0.108668	0.860257
1.026e-05	1.23932	6.66504e-06	1.2381		0.244319	0.845383	0.109272	0.870328
1.05682e-05	1.24847	6.7688e-06	1.24817		0.249284	0.854843	0.109877	0.881619
1.09009e-05	1.25885	6.86951e-06	1.25885		0.253947	0.86583	0.110524	0.89108
1.12427e-05	1.26831	6.96411e-06	1.26801		0.258523	0.8759	0.111345	0.90115
1.16058e-05	1.27869	7.05261e-06	1.27899		0.262711	0.885666	0.112122	0.911221
1.19812e-05	1.28937	7.12891e-06	1.28876		0.266769	0.894821	0.112942	0.920987
1.23718e-05	1.29913	7.2052e-06	1.30005		0.270482	0.905503	0.113805	0.931363
1.27716e-05	1.30829	7.26929e-06	1.3092		0.274066	0.916184	0.114755	0.940213
1.31866e-05	1.31958	7.32727e-06	1.31989		0.27739	0.925339	0.115662	0.951504
1.36047e-05	1.32904	7.37915e-06	1.32965		0.280455	0.93602	0.116612	0.961575
1.4032e-05	1.33972	7.42493e-06	1.33881		0.283218	0.945786	0.117562	0.971341
1.44684e-05	1.34949	7.4646e-06	1.34949		0.285938	0.955857	0.118598	0.981717
1.48926e-05	1.35895	7.50122e-06	1.35986		0.288313	0.966233	0.119548	0.990872
1.53168e-05	1.37085	7.53479e-06	1.36993		0.290558	0.976608	0.120627	1.00155
1.57318e-05	1.3797	7.57141e-06	1.3797		0.292587	0.98729	0.12162	1.01223
1.61346e-05	1.38916	7.60193e-06	1.38885		0.294659	0.997055	0.122699	1.02169
1.65253e-05	1.39984	7.63855e-06	1.39984		0.296343	1.00713	0.123692	1.03177
1.69067e-05	1.41052	7.68127e-06	1.40961		0.29807	1.01628	0.124728	1.04275
1.72699e-05	1.41998	7.724e-06	1.41968		0.299581	1.02666	0.125765	1.05221
1.76208e-05	1.42944	7.76672e-06	1.43097		0.301179	1.03703	0.126801	1.06228
1.79504e-05	1.44043	7.8125e-06	1.44043		0.302603	1.0468	0.127707	1.07205
1.82739e-05	1.4505	7.87048e-06	1.4505		0.304028	1.05656	0.128916	1.08181
1.85699e-05	1.46027	7.92542e-06	1.46057		0.30541	1.06694	0.129866	1.09189
1.88568e-05	1.46942	7.9834e-06	1.47034		0.306921	1.07732	0.130945	1.10287
1.91193e-05	1.4801	8.04443e-06	1.48071		0.308432	1.08708	0.131938	1.11264
1.93726e-05	1.49078	8.11157e-06	1.48956		0.310029	1.09715	0.132975	1.12271
1.96075e-05	1.49994	8.17566e-06	1.50085		0.31167	1.10753	0.133967	1.13278
1.98242e-05	1.51062	8.2428e-06	1.51093		0.313483	1.11668	0.13496	1.14132
2.00195e-05	1.52039	8.30994e-06	1.52069		0.315383	1.12706	0.135997	1.15231
2.02118e-05	1.53046	8.38318e-06	1.53107		0.317326	1.13744	0.136946	1.16269
2.03796e-05	1.54083	8.45032e-06	1.54022		0.319571	1.14751	0.137939	1.17306
2.05383e-05	1.55121	8.52661e-06	1.5509		0.321816	1.15727	0.138889	1.18283
2.06818e-05	1.56189	8.5968e-06	1.56158		0.32432	1.16826	0.139882	1.1932
2.08282e-05	1.57166	8.6731e-06	1.57104		0.32691	1.17802	0.140832	1.20297
2.09473e-05	1.58173	8.74329e-06	1.58112		0.329803	1.18748	0.141782	1.21335
2.10693e-05	1.59088	8.81653e-06	1.5921		0.332911	1.19847	0.142689	1.22311
2.11761e-05	1.60126	8.88977e-06	1.60156		0.336192	1.20824	0.143638	1.23318
2.12891e-05	1.61163	8.96301e-06	1.61163		0.339689	1.218	0.144545	1.24264
2.13898e-05	1.6214	9.0271e-06	1.6214		0.343618	1.22868	0.145495	1.25393
2.14905e-05	1.63116	9.11255e-06	1.63116		0.347849	1.23814	0.146488	1.2637
2.15881e-05	1.64154	9.17969e-06	1.64124		0.352598	1.24821	0.147351	1.27377
2.16949e-05	1.65192	9.25598e-06	1.65222		0.357779	1.25859	0.148258	1.28354
2.18018e-05	1.66168	9.32617e-06	1.66199		0.364126	1.26836	0.149165	1.29361
2.19147e-05	1.67175	9.39941e-06	1.67206		0.371465	1.27873	0.150071	1.30307
2.20306e-05	1.68213	9.4696e-06	1.68213		0.380877	1.2885	0.150978	1.31283
2.21588e-05	1.69128	9.53979e-06	1.69067		0.392577	1.29857	0.151885	1.32412
2.22931e-05	1.70166	9.61304e-06	1.70166		0.40786	1.30864	0.152878	1.33419
2.24304e-05	1.71204	9.68018e-06	1.71204		0.4269	1.31871	0.153827	1.34427
2.25891e-05	1.72211	9.75037e-06	1.72241		0.451379	1.32817	0.154734	1.35464
2.27478e-05	1.73187	9.8175e-06	1.73218		0.482033	1.33855	0.155727	1.36471
2.29248e-05	1.74286	9.8877e-06	1.74255		0.521018	1.34923	0.15672	1.37417
2.31079e-05	1.75262	9.95483e-06	1.75232		0.569027	1.3593	0.157756	1.38424
2.33124e-05	1.76208	1.0022e-05	1.7627		0.62783	1.36937	0.158749	1.3937
2.35321e-05	1.77307	1.00861e-05	1.77246		0.698159	1.37944	0.159785	1.40469
2.3764e-05	1.78284	1.01532e-05	1.78253		0.782305	1.39012	0.160865	1.41415
2.40112e-05	1.7926	1.02173e-05	1.79199		0.880093	1.39958	0.161987	1.42483
2.42889e-05	1.80328	1.02844e-05	1.80328		0.990833	1.40965	0.163153	1.4346
2.4588e-05	1.81274	1.03546e-05	1.81305		1.11733	1.41911	0.164275	1.44436
2.49237e-05	1.82281	1.04156e-05	1.82312		1.25937	1.42949	0.165527	1.45504
2.52899e-05	1.83319	1.04797e-05	1.83289		1.41566	1.43956	0.166736	1.46512
2.57385e-05	1.84296	1.05438e-05	1.84296		1.58663	1.44963	0.167988	1.47519
2.62573e-05	1.85333	1.06079e-05	1.85242		1.77357	1.46031	0.169327	1.48495
2.69226e-05	1.8631	1.0672e-05	1.86218		1.97303	1.46977	0.170708	1.49533
2.77496e-05	1.87317	1.07361e-05	1.87347		2.18329	1.47984	0.172133	1.5057
2.883e-05	1.88324	1.08063e-05	1.88354		2.39959	1.48961	0.173514	1.51516
3.01758e-05	1.89331	1.08734e-05	1.89362		2.61761	1.49998	0.174982	1.52493
3.19061e-05	1.90277	1.09375e-05	1.90399		2.82873	1.51036	0.176537	1.53561
3.40729e-05	1.91315	1.10077e-05	1.91406		3.05021	1.52043	0.178091	1.54507
3.68286e-05	1.92383	1.10779e-05	1.92352		3.30234	1.52989	0.179731	1.55606
4.02222e-05	1.9339	1.11511e-05	1.93359		3.59679	1.54027	0.181415	1.56552
4.43787e-05	1.94397	1.12213e-05	1.94305		3.92663	1.55034	0.183142	1.5765
4.935e-05	1.95404	1.12946e-05	1.95404		4.28497	1.56133	0.184955	1.58566
5.52979e-05	1.96472	1.13708e-05	1.9635		4.6649	1.57048	0.186812	1.59512
6.22101e-05	1.97418	1.14502e-05	1.97418		5.06512	1.58116	0.188668	1.60611
7.00378e-05	1.98425	1.15326e-05	1.98395		5.477	1.59062	0.190611	1.61618
7.89795e-05	1.99371	1.16119e-05	1.99371		5.90182	1.60069	0.192597	1.62625
8.90198e-05	2.00409	1.17004e-05	2.00439		6.33442	1.61137	0.194669	1.63632
0.000100067	2.01416	1.17859e-05	2.01447		6.77911	1.62053	0.196828	1.64639
0.000112152	2.02423	1.18744e-05	2.02454		7.2225	1.6306	0.198987	1.65646
0.000125366	2.03491	1.1969e-05	2.0343		7.67367	1.64128	0.201232	1.66623
0.000139465	2.04437	1.20667e-05	2.04468		8.12224	1.65135	0.203477	1.67691
0.000154327	2.05444	1.21674e-05	2.05505		8.57642	1.6602	0.205851	1.68576
0.000169617	2.06421	1.2265e-05	2.06451		9.0319	1.67088	0.208226	1.69613
0.000185028	2.07458	1.23688e-05	2.07428		9.48091	1.68126	0.210687	1.7062
0.000199951	2.08496	1.24786e-05	2.08496		9.9256	1.69194	0.213191	1.71658
0.000215607	2.09503	1.25885e-05	2.09442		10.366	1.7014	0.215781	1.72696
0.000233429	2.10449	1.27045e-05	2.10541		10.802	1.71178	0.218458	1.73703
0.000254242	2.11487	1.28235e-05	2.11487		11.2294	1.72154	0.221135	1.74618
0.000277557	2.12494	1.29456e-05	2.12585		11.6525	1.73192	0.223855	1.75656
0.000302887	2.13593	1.30737e-05	2.13501		12.0627	1.74229	0.226704	1.76632
0.000329742	2.14508	1.3205e-05	2.14447		12.4599	1.75206	0.229597	1.77731
0.000358032	2.15576	1.33362e-05	2.15546		12.8441	1.76183	0.232576	1.78708
0.000387146	2.16522	1.34735e-05	2.16553		13.2197	1.7719	0.235598	1.79715
0.000417175	2.17529	1.36139e-05	2.1756		13.5781	1.78197	0.238707	1.80844
0.000447754	2.18597	1.37604e-05	2.18567		13.9191	1.79204	0.241815	1.81698
0.000479187	2.19513	1.3913e-05	2.19574		14.2473	1.8015	0.245053	1.82705
0.000510529	2.2052	1.40656e-05	2.20581		14.5624	1.81157	0.248377	1.83743
0.000542419	2.21588	1.42242e-05	2.21558		14.856	1.82195	0.251702	1.8472
0.000574127	2.22595	1.43829e-05	2.22626		15.141	1.83202	0.255156	1.85757
0.000606232	2.2348	1.45508e-05	2.23511		15.4173	1.84331	0.25861	1.86703
0.000638428	2.24548	1.47186e-05	2.24548		15.6979	1.85216	0.262322	1.8771
0.000670166	2.25586	1.48926e-05	2.25555		15.9742	1.86345	0.265949	1.88809
0.000701599	2.26654	1.50696e-05	2.26593		16.2635	1.87291	0.269748	1.89724
0.000732727	2.276	1.52527e-05	2.27631		16.5614	1.88268	0.273504	1.90793
0.00076355	2.28638	1.54419e-05	2.28638		16.8809	1.89275	0.27752	1.918
0.000793762	2.29614	1.56311e-05	2.29553		17.209	1.90282	0.281535	1.92837
0.000823669	2.30652	1.58234e-05	2.30591		17.55	1.91319	0.285593	1.93814
0.000852661	2.31689	1.60248e-05	2.31567		17.9084	1.92235	0.289738	1.94882
0.000880737	2.32666	1.62292e-05	2.32666		18.2883	1.93272	0.294012	1.95858
0.000907898	2.33643	1.64398e-05	2.33643		18.6769	1.94249	0.298286	1.96805
0.000934448	2.3465	1.66534e-05	2.3465		19.0827	1.95287	0.302733	1.97873
0.000959778	2.35657	1.68732e-05	2.35779		19.5015	1.96294	0.307137	1.98819
0.000983887	2.36664	1.70929e-05	2.36633		19.9332	1.97331	0.311799	1.99856
0.00100708	2.3761	1.73218e-05	2.3764		20.3736	1.98277	0.316376	2.00894
0.00102936	2.38617	1.75568e-05	2.38678		20.8226	1.99315	0.321125	2.01901
0.00105011	2.39655	1.77917e-05	2.39655		21.2759	2.00261	0.325917	2.0303
0.00107025	2.40662	1.80359e-05	2.40692		21.7422	2.01299	0.330796	2.03885
0.00108978	2.41791	1.828e-05	2.41638		22.2171	2.02336	0.335847	2.04922
0.00110962	2.42676	1.85425e-05	2.42645		22.692	2.03313	0.340898	2.05868
0.00112915	2.43805	1.87988e-05	2.43744		23.1756	2.04411	0.346036	2.06906
0.0011496	2.44751	1.90674e-05	2.44659		23.6634	2.05357	0.351346	2.07882
0.00117065	2.45728	1.93329e-05	2.45728		24.1556	2.06395	0.356743	2.09012
0.00119324	2.46735	1.96167e-05	2.46735		24.6478	2.07372	0.362226	2.09866
0.00121643	2.47742	1.99005e-05	2.47772		25.1443	2.08379	0.367795	2.10904
0.00124054	2.48779	2.01874e-05	2.48749		25.6364	2.09447	0.373451	2.11941
0.00126587	2.49695	2.04803e-05	2.49817		26.1373	2.10454	0.379236	2.12948
0.00129272	2.50732	2.07825e-05	2.50793		26.6338	2.114	0.385065	2.13894
0.00132019	2.51709	2.10846e-05	2.5174		27.1303	2.12346	0.391152	2.15054
0.00134888	2.52747	2.13989e-05	2.52808		27.6267	2.13445	0.397326	2.1597
0.00137848	2.53754	2.17102e-05	2.53754		28.1232	2.14452	0.4035	2.17007
0.001409	2.54791	2.20398e-05	2.54791		28.6111	2.15489	0.409846	2.17953
0.00144012	2.55737	2.23633e-05	2.55829		29.1033	2.16496	0.416495	2.18991
0.00147186	2.56775	2.2699e-05	2.56836		29.5868	2.17442	0.423144	2.19998
0.00150391	2.57721	2.30377e-05	2.57965		30.0661	2.18449	0.429965	2.20944
0.00153687	2.58759	2.33826e-05	2.5882		30.5366	2.19518	0.43683	2.21951
0.00157043	2.59796	2.37396e-05	2.59857		31.0072	2.20525	0.44404	2.2305
0.001604	2.60773	2.40967e-05	2.60803		31.4649	2.21501	0.451336	2.23996
0.00163818	2.61871	2.44598e-05	2.61841		31.9139	2.22569	0.458762	2.25003
0.00167267	2.62817	2.48352e-05	2.62817		32.3499	2.23485	0.466274	2.26071
0.00170746	2.63855	2.52167e-05	2.63947		32.7817	2.24522	0.474261	2.27017
0.00174225	2.64832	2.56042e-05	2.64801		33.1961	2.25499	0.482119	2.27963
0.00177734	2.65839	2.59979e-05	2.65839		33.5976	2.26476	0.490365	2.2897
0.00181213	2.66907	2.63977e-05	2.66876		33.9862	2.27544	0.498654	2.30038
0.00184753	2.67914	2.68066e-05	2.67883		34.3532	2.2852	0.507332	2.31076
0.00188263	2.6886	2.72186e-05	2.68829		34.7029	2.29527	0.516097	2.32113
0.00191772	2.69806	2.76489e-05	2.69989		35.0353	2.30534	0.525163	2.33059
0.00195282	2.70905	2.80853e-05	2.70905		35.3375	2.31511	0.534445	2.34127
0.00198792	2.71912	2.85217e-05	2.71942		35.6182	2.32549	0.543987	2.35104
0.0020224	2.72949	2.89703e-05	2.72888		35.8729	2.33556	0.553787	2.36142
0.00205719	2.73956	2.94403e-05	2.73926		36.1017	2.34502	0.563803	2.37088
0.00209137	2.74902	2.99103e-05	2.74933		36.296	2.35539	0.574208	2.38125
0.00212524	2.75909	3.03925e-05	2.75879		36.4557	2.36607	0.584958	2.39163
0.00215851	2.76978	3.08777e-05	2.76886		36.5853	2.37614	0.595924	2.40139
0.00219177	2.77985	3.13873e-05	2.77985		36.6759	2.38591	0.607236	2.41147
0.00222412	2.78961	3.19031e-05	2.78931		36.7277	2.39629	0.61885	2.42184
0.00225586	2.80029	3.2428e-05	2.79938		36.745	2.40666	0.630981	2.43191
0.00228668	2.80945	3.2959e-05	2.81006		36.7148	2.41643	0.643415	2.44107
0.0023172	2.81982	3.35236e-05	2.81952		36.6371	2.42619	0.656065	2.45144
0.0023465	2.82959	3.4079e-05	2.82898		36.5248	2.43657	0.669363	2.46121
0.00237488	2.83936	3.46619e-05	2.83905		36.3608	2.44695	0.682962	2.47036
0.00240234	2.85004	3.52478e-05	2.84973		36.1492	2.4561	0.69695	2.48227
0.00242828	2.8598	3.58612e-05	2.86011		35.8858	2.46709	0.711327	2.49173
0.002453	2.86987	3.64807e-05	2.87048		35.5793	2.47655	0.726395	2.50271
0.0024765	2.87994	3.71216e-05	2.87994		35.2296	2.48692	0.741937	2.51187
0.00249786	2.88971	3.77777e-05	2.89062		34.8324	2.4973	0.757912	2.52194
0.0025177	2.90009	3.84521e-05	2.90039		34.405	2.50707	0.774404	2.53201
0.00253571	2.91016	3.91449e-05	2.91077		33.9603	2.51653	0.79176	2.54178
0.00255188	2.91962	3.98529e-05	2.92023		33.5113	2.5269	0.809461	2.55246
0.00256561	2.92999	4.05884e-05	2.9306		33.0796	2.53667	0.827809	2.56222
0.0025769	2.94067	4.13483e-05	2.94098		32.6824	2.54735	0.846547	2.5729
0.00258606	2.95074	4.21234e-05	2.95074		32.324	2.55803	0.866622	2.58236
0.00259247	2.96051	4.2923e-05	2.96082		32.0045	2.56718	0.885489	2.59335
0.00259613	2.97089	4.37439e-05	2.97119		31.7326	2.57817	0.906644	2.60251
0.00259735	2.98126	4.46014e-05	2.98126		31.4951	2.58702	0.928231	2.61288
0.00259521	2.99103	4.54803e-05	2.99042		31.2922	2.59709	0.950681	2.62326
0.00258972	3.00079	4.63745e-05	3.00079		31.1238	2.60808	0.973563	2.63272
0.00258179	3.01117	4.73145e-05	3.01056		30.99	2.61784	0.997741	2.64279
0.00257019	3.02155	4.82758e-05	3.01971		30.895	2.62761	1.02192	2.65316
0.00255524	3.0307	4.92645e-05	3.03162		30.4633	2.61723	1.04739	2.66324
0.00253662	3.04169	5.02808e-05	3.04108		30.0488	2.60808	1.07329	2.67331
0.00251495	3.05115	5.13458e-05	3.05206		29.643	2.5977	1.10006	2.68277
0.00249023	3.06152	5.24445e-05	3.06122		29.2371	2.58702	1.12769	2.69314
0.00246216	3.0719	5.35736e-05	3.07129		28.8399	2.57665	1.15619	2.70352
0.00243195	3.08167	5.47394e-05	3.08136		28.4514	2.56749	1.18555	2.71328
0.00240051	3.09113	5.59662e-05	3.09113		28.0758	2.55772	1.21577	2.72336
0.00236877	3.1015	5.72174e-05	3.10181		27.7131	2.54735	1.24642	2.73404
0.00233826	3.11127	5.85144e-05	3.11157		27.3677	2.53728	1.27794	2.7435
0.00231018	3.12195	5.98389e-05	3.12225		27.0396	2.52721	1.31032	2.75387
0.00228485	3.13263	6.12579e-05	3.13171		26.7287	2.51683	1.34313	2.76333
0.00226227	3.14178	6.25916e-05	3.1427		26.4395	2.50645	1.3768	2.77371
0.00224304	3.15277	6.40869e-05	3.15186		26.1761	2.49638	1.41134	2.78347
0.00222626	3.16162	6.56128e-05	3.16223		25.9257	2.48723	1.44675	2.79385
0.00221191	3.17169	6.71997e-05	3.17261		25.6969	2.47655	1.48258	2.80392
0.00220001	3.18268	6.88171e-05	3.18207		25.4853	2.46648	1.51971	2.8146
0.00219055	3.19244	7.05261e-05	3.19214		25.2867	2.45702	1.55727	2.82406
0.00218384	3.20221	7.22351e-05	3.20251		25.1011	2.44664	1.59569	2.83383
0.00215332	3.19183	7.40356e-05	3.21259		24.9284	2.43596	1.63412	2.84451
0.00212402	3.18268	7.58667e-05	3.22266		24.76	2.42619	1.67427	2.85458
0.00209534	3.1723	7.77588e-05	3.23212		24.6003	2.41612	1.71442	2.86343
0.00206665	3.16162	7.97119e-05	3.24249		24.4405	2.40544	1.75544	2.87472
0.00203857	3.15125	8.17261e-05	3.25287		24.2851	2.39598	1.79645	2.88479
0.00201111	3.14209	8.38013e-05	3.26263		24.1297	2.38591	1.83962	2.89486
0.00198456	3.13232	8.59375e-05	3.27271		23.9743	2.37523	1.88237	2.90463
0.00195892	3.12195	8.81042e-05	3.28339		23.8145	2.36607	1.92597	2.9147
0.00193451	3.11188	9.0332e-05	3.29285		23.6461	2.356	1.96915	2.92538
0.00191132	3.10181	9.26208e-05	3.30322		23.4778	2.34593	2.01405	2.93515
0.00188934	3.09143	9.49402e-05	3.31268		23.3008	2.33647	2.05851	2.94461
0.0018689	3.08105	9.73206e-05	3.32306		23.1151	2.32518	2.10428	2.95529
0.00185028	3.07098	9.9762e-05	3.33282		22.9208	2.31541	1.94195	2.94491
0.00183258	3.06183	0.000102264	3.3432		22.7222	2.30565	1.8107	2.93423
0.00181641	3.05115	0.000104797	3.35327		22.5064	2.29588	1.69845	2.92477
0.00180145	3.04108	0.000107422	3.36395		22.2862	2.2849	1.60087	2.9144
0.00178741	3.03162	0.000110077	3.37341		22.053	2.27574	1.51366	2.90493
0.00177429	3.02124	0.000112793	3.38318		21.8156	2.26415	1.43509	2.89486
0.00176208	3.01056	0.000115509	3.39386		21.5609	2.25438	1.36342	2.8851
0.00175018	3.00079	0.000118347	3.40393		21.2975	2.24461	1.29866	2.87411
0.00173889	2.99072	0.000121185	3.41278		21.0169	2.23515	1.23865	2.86435
0.0017276	2.98004	0.000124084	3.42407		20.7319	2.22478	1.18252	2.85428
0.00171661	2.97058	0.000126984	3.43414		20.4384	2.21501	1.13115	2.8439
0.00170563	2.96051	0.000130035	3.44421		20.1318	2.20433	1.08322	2.83383
0.00169464	2.94983	0.000133057	3.45398		19.8167	2.19487	1.03876	2.82437
0.00168335	2.94067	0.000136139	3.46405		19.4929	2.1848	0.996445	2.8146
0.00167145	2.9306	0.000139191	3.47473		19.1604	2.17442	0.957157	2.80423
0.00165955	2.92053	0.000142365	3.4845		18.8237	2.16405	0.92046	2.79416
0.00164703	2.91107	0.000145508	3.49396		18.4696	2.15489	0.886353	2.78378
0.00163391	2.89978	0.000148743	3.50464		18.1156	2.14452	0.853973	2.77371
0.00162018	2.89001	0.000137268	3.49426		17.7486	2.13414	0.823319	2.76303
0.00160614	2.88025	0.000127991	3.48358		17.3817	2.12346	0.794825	2.75387
0.00159088	2.87048	0.000120056	3.47412		17.0061	2.11369	0.767626	2.7435
0.00157532	2.8595	0.000113159	3.46375		16.6218	2.10484	0.741721	2.73373
0.00155884	2.85034	0.000106995	3.45428		16.2333	2.09477	0.717976	2.72397
0.00154205	2.83875	0.00010144	3.44421		15.8404	2.08348	0.695094	2.71328
0.00152405	2.82898	9.63745e-05	3.43445		15.4432	2.07372	0.673291	2.70352
0.00150543	2.81921	9.17969e-05	3.42346		15.0417	2.06334	0.652741	2.69284
0.0014856	2.80975	8.75549e-05	3.4137		14.6358	2.05357	0.633356	2.68277
0.00146545	2.79938	8.35876e-05	3.40363		14.2257	2.04411	0.615007	2.673
0.0014447	2.78961	7.99561e-05	3.39325		13.8199	2.03343	0.598169	2.66324
0.00142303	2.77893	7.65686e-05	3.38318		13.4054	2.02336	0.581548	2.65408
0.00140076	2.76947	7.34253e-05	3.37372		12.9909	2.0136	0.565832	2.64279
0.00137787	2.7594	7.04346e-05	3.36395		12.5765	2.00352	0.550635	2.63302
0.00135437	2.74902	6.76575e-05	3.35358		12.1663	1.99345	0.536388	2.62234
0.00133057	2.73865	6.50635e-05	3.34351		11.7475	1.98369	0.522659	2.61319
0.00130554	2.72949	6.26526e-05	3.33313		11.3374	1.97301	0.50975	2.60281
0.00128052	2.71912	6.03638e-05	3.32306		10.9229	1.96324	0.497273	2.59243
0.00125458	2.70874	5.8197e-05	3.31238		10.5128	1.95317	0.485443	2.58297
0.00122864	2.69806	5.61829e-05	3.30322		10.1026	1.9431	0.473916	2.57199
0.00120209	2.68829	5.42603e-05	3.29285		9.69246	1.93303	0.463079	2.56222
0.00117493	2.67944	5.24292e-05	3.28308		9.28663	1.92235	0.452718	2.55246
0.00114746	2.66937	5.07507e-05	3.27332		8.88943	1.91289	0.442745	2.54147
0.00111969	2.65808	4.91333e-05	3.26263		8.49224	1.9019	0.43316	2.53232
0.00109161	2.64832	4.75922e-05	3.25287		8.09936	1.89244	0.423964	2.52194
0.00106323	2.63794	4.61395e-05	3.24219		7.71079	1.88268	0.415157	2.51248
0.00103455	2.62817	4.47693e-05	3.23212		7.33087	1.8723	0.406652	2.50271
0.00100555	2.61871	4.34723e-05	3.22235		6.95698	1.86223	0.398449	2.49173
0.000976868	2.60803	4.22821e-05	3.21259		6.59044	1.85216	0.390634	2.48196
0.000947571	2.59796	4.11072e-05	3.20343		6.23037	1.84209	0.382992	2.47189
0.000918274	2.5882	3.99963e-05	3.19214		5.88024	1.83202	0.375567	2.46182
0.000888977	2.57812	3.89221e-05	3.18237		5.53787	1.82225	0.368443	2.45175
0.000859985	2.56805	3.7915e-05	3.17169		5.20112	1.81218	0.361535	2.44137
0.000830383	2.55829	3.69446e-05	3.16254		4.87602	1.80089	0.354843	2.4313
0.000801392	2.54761	3.60321e-05	3.15216		4.56344	1.79204	0.348281	2.42215
0.000772095	2.53784	3.51501e-05	3.14178		4.2595	1.78197	0.341978	2.41116
0.000743103	2.52777	3.4314e-05	3.13232		3.96592	1.7719	0.335847	2.40109
0.000714111	2.5177	3.34991e-05	3.12134		3.68227	1.76152	0.329803	2.39163
0.00068512	2.50763	3.27332e-05	3.11157		3.41244	1.75114	0.324017	2.38095
0.000656433	2.49695	3.20007e-05	3.10181		3.15167	1.74229	0.318362	2.37179
0.000628357	2.48749	3.12958e-05	3.09082		2.90256	1.73131	0.312835	2.3602
0.000600281	2.4765	3.06183e-05	3.08167		2.66597	1.72185	0.307482	2.35013
0.00057251	2.46704	2.99683e-05	3.07129		2.4406	1.71117	0.302215	2.34036
0.000545044	2.45728	2.93457e-05	3.06183		2.22689	1.70079	0.29712	2.33029
0.000518188	2.4469	2.87445e-05	3.05206		2.02484	1.69133	0.292026	2.32052
0.00049176	2.43683	2.81647e-05	3.04108		1.83617	1.68126	0.287234	2.31106
0.000465851	2.42676	2.76123e-05	3.03131		1.65786	1.67119	0.282441	2.30069
0.000440399	2.41669	2.70721e-05	3.02124		1.49294	1.66051	0.277779	2.29031
0.000415649	2.40662	2.65472e-05	3.01117		1.33838	1.65105	0.273159	2.28055
0.000391449	2.39685	2.60437e-05	3.0011		1.1972	1.64189	0.268755	2.27139
0.000367645	2.38678	2.55554e-05	2.99072		1.06552	1.63091	0.264352	2.26101
0.000344666	2.37549	2.50824e-05	2.98065		0.945932	1.62083	0.260121	2.24942
0.000322571	2.36664	2.46185e-05	2.9715		0.834545	1.61046	0.255933	2.24057
0.000301086	2.35657	2.4173e-05	2.96051		0.735245	1.60069	0.251831	2.2305
0.000280334	2.3465	2.37396e-05	2.95044		0.644667	1.59123	0.247816	2.22043
0.000260284	2.33612	2.33124e-05	2.94098		0.563415	1.58025	0.243931	2.21005
0.000241211	2.32574	2.29034e-05	2.9303		0.490624	1.57079	0.240088	2.19998
0.000222778	2.31689	2.25037e-05	2.92114		0.426727	1.56041	0.236375	2.19052
0.00020517	2.30591	2.2113e-05	2.90955		0.370213	1.55003	0.232705	2.18014
0.000188446	2.29645	2.17346e-05	2.89948		0.320952	1.54027	0.229122	2.16977
0.000172516	2.28577	2.13623e-05	2.88971		0.277692	1.52959	0.225668	2.1597
0.00015741	2.27539	2.10022e-05	2.87964		0.240606	1.52013	0.222214	2.14993
0.000143127	2.26593	2.06421e-05	2.86987		0.208528	1.51006	0.218933	2.13925
0.000129791	2.25586	2.03033e-05	2.86041		0.18107	1.50029	0.215652	2.12887
0.000117188	2.24579	1.99646e-05	2.85004		0.15767	1.48991	0.212457	2.11941
0.00010553	2.23511	1.9635e-05	2.83966		0.138112	1.48045	0.209305	2.10965
9.46045e-05	2.22565	1.93085e-05	2.8299		0.12162	1.47038	0.206197	2.09958
8.46252e-05	2.21649	1.89972e-05	2.82074		0.107804	1.4597	0.203175	2.08889
7.53174e-05	2.20551	1.86859e-05	2.81036		0.0963202	1.44963	0.200196	2.07974
6.6864e-05	2.19543	1.83868e-05	2.79877		0.0869083	1.43987	0.19726	2.06967
5.89905e-05	2.18506	1.80908e-05	2.78992		0.0791371	1.42918	0.194367	2.05929
5.19714e-05	2.17529	1.78009e-05	2.77985		0.0727906	1.41911	0.191604	2.04861
4.55688e-05	2.16583	1.75171e-05	2.76978		0.0676529	1.40996	0.188798	2.03793
3.98254e-05	2.15485	1.72424e-05	2.7594		0.0634219	1.39928	0.186121	2.02908
3.46802e-05	2.14539	1.69708e-05	2.74933		0.0599249	1.3889	0.183531	2.01901
3.01636e-05	2.13501	1.67084e-05	2.73987		0.0570754	1.37914	0.180897	2.00833
2.61688e-05	2.12463	1.6449e-05	2.72949		0.0547441	1.36906	0.178393	1.99795
2.26868e-05	2.11487	1.61957e-05	2.71912		0.0527581	1.3596	0.175889	1.98788
1.96289e-05	2.10419	1.59515e-05	2.70905		0.0511045	1.34892	0.173514	1.97812
1.70074e-05	2.09473	1.57074e-05	2.69928		0.0496755	1.33885	0.171097	1.96896
1.474e-05	2.08466	1.54755e-05	2.6886		0.0484407	1.32909	0.168765	1.95858
1.27991e-05	2.07489	1.52435e-05	2.67822		0.0473571	1.31749	0.166434	1.9479
1.1145e-05	2.06451	1.50177e-05	2.66876		0.0463986	1.30864	0.164275	1.93875
9.76257e-06	2.05505	1.47949e-05	2.659		0.0455135	1.29857	0.16203	1.92807
8.5968e-06	2.04498	1.45752e-05	2.64893		0.0447019	1.28911	0.159915	1.91861
7.62024e-06	2.0343	1.43616e-05	2.63824		0.0439593	1.27812	0.157756	1.90732
6.80847e-06	2.02423	1.4151e-05	2.62909		0.0432556	1.26805	0.155727	1.89816
6.14319e-06	2.01447	1.39435e-05	2.61902		0.0425864	1.2592	0.153655	1.88778
5.59387e-06	2.00378	1.3739e-05	2.60864		0.0419604	1.24791	0.151712	1.87741
5.14526e-06	1.99371	1.35437e-05	2.59796		0.0413128	1.23875	0.149726	1.86795
4.7821e-06	1.98456	1.33453e-05	2.58728		0.040717	1.22777	0.147826	1.85666
4.48303e-06	1.97388	1.31561e-05	2.57843		0.0401125	1.21739	0.145927	1.8475
4.23584e-06	1.9635	1.2973e-05	2.56836		0.0395383	1.20793	0.14407	1.83743
4.03442e-06	1.95374	1.27869e-05	2.55768		0.0389728	1.19786	0.142214	1.82736
3.86963e-06	1.94366	1.26099e-05	2.5473		0.0384417	1.18748	0.1404	1.81759
3.72925e-06	1.9342	1.24329e-05	2.53723		0.0378157	1.17741	0.13863	1.80722
3.61237e-06	1.92352	1.2265e-05	2.52747		0.0372458	1.16643	0.136903	1.79745
3.51135e-06	1.91345	1.20941e-05	2.51831		0.0366932	1.15697	0.13522	1.78647
3.42407e-06	1.90369	1.19293e-05	2.50793		0.0361319	1.14812	0.133536	1.77731
3.34747e-06	1.89209	1.17645e-05	2.49725		0.0355664	1.13805	0.131895	1.76663
3.27972e-06	1.88324	1.16119e-05	2.4881		0.035031	1.12737	0.130255	1.75686
3.21716e-06	1.87317	1.14532e-05	2.47742		0.0344611	1.1179	0.128614	1.74649
3.15979e-06	1.86371	1.13037e-05	2.46796		0.0339215	1.10753	0.126973	1.73703
3.1073e-06	1.85272	1.11511e-05	2.45667		0.0333559	1.09685	0.125462	1.72665
3.05756e-06	1.84265	1.10077e-05	2.44751		0.0328076	1.08739	0.123865	1.71689
3.01025e-06	1.8338	1.08612e-05	2.43713		0.0322463	1.07701	0.122354	1.70651
2.966e-06	1.82251	1.07239e-05	2.42676		0.0316721	1.06786	0.1208	1.69583
2.92023e-06	1.81335	1.05835e-05	2.4173		0.0311195	1.05779	0.119288	1.68637
2.87811e-06	1.80237	1.04492e-05	2.40601		0.030541	1.0468	0.117777	1.6763
2.83539e-06	1.79199	1.03149e-05	2.39685		0.0299927	1.03612	0.116353	1.66684
2.7948e-06	1.78253	1.01837e-05	2.38678		0.0294098	1.02727	0.114842	1.65585
2.75482e-06	1.77246	1.00525e-05	2.37671		0.0288313	1.01445	0.113417	1.64608
2.71729e-06	1.76208	9.92432e-06	2.36694		0.0282355	1.00652	0.111949	1.6354
2.67303e-06	1.75201	9.79919e-06	2.35657		0.0276527	0.99675	0.110567	1.62625
2.63275e-06	1.74103	9.67712e-06	2.3468		0.0270655	0.986984	0.1091	1.61618
2.59369e-06	1.73157	9.55811e-06	2.33582		0.0264611	0.976303	0.107718	1.60519
2.55402e-06	1.72272	9.43909e-06	2.32666		0.025848	0.965622	0.106336	1.59604
2.51404e-06	1.71265	9.32312e-06	2.31598		0.0252479	0.956772	0.104912	1.58535
2.4762e-06	1.70197	9.20715e-06	2.30621		0.0246003	0.946091	0.10353	1.57498
2.43591e-06	1.6925	9.09119e-06	2.29584		0.0239786	0.936325	0.102192	1.56582
2.39777e-06	1.68213	8.97522e-06	2.28638		0.0233353	0.925949	0.10081	1.55575
2.35779e-06	1.67145	8.86841e-06	2.276		0.0226963	0.915268	0.0994287	1.54568
2.31903e-06	1.66199	8.75549e-06	2.26624		0.0220315	0.906418	0.0980903	1.535
2.27936e-06	1.65161	8.64868e-06	2.25586		0.021345	0.896042	0.0967951	1.52615
2.23877e-06	1.64246	8.53882e-06	2.24518		0.0207017	0.885666	0.0953704	1.51608
2.19971e-06	1.63239	8.43201e-06	2.23572		0.0200196	0.87529	0.0940751	1.50509
2.15881e-06	1.6214	8.3252e-06	2.22565		0.0193115	0.864304	0.0927368	1.49441
2.12006e-06	1.61072	8.22449e-06	2.21619		0.0186467	0.855149	0.0914416	1.48465
2.07886e-06	1.60187	8.11768e-06	2.2052		0.0178911	0.845078	0.09006	1.47549
2.03796e-06	1.58905	8.01697e-06	2.19543		0.0171831	0.835312	0.0887648	1.46542
1.99585e-06	1.58112	7.91321e-06	2.18475		0.0164405	0.826157	0.0874696	1.45596
1.95465e-06	1.57135	7.81555e-06	2.1756		0.0157109	0.815171	0.0861312	1.44558
1.91315e-06	1.56158	7.71179e-06	2.16553		0.0149553	0.805405	0.084836	1.4346
1.87042e-06	1.5509	7.61414e-06	2.15454		0.0142084	0.795334	0.0834976	1.42483
1.82709e-06	1.54022	7.51648e-06	2.14539		0.0134486	0.785568	0.0822024	1.41476
1.78467e-06	1.53137	7.41577e-06	2.1347		0.0126758	0.774887	0.0809072	1.40439
1.73889e-06	1.52069	7.31812e-06	2.12433		0.011877	0.765427	0.0795688	1.3937
1.69495e-06	1.51093	7.22351e-06	2.11517		0.0110999	0.755051	0.0782736	1.38424
1.64948e-06	1.50055	7.12585e-06	2.1051		0.0103142	0.74559	0.0769784	1.37417
1.60431e-06	1.48987	7.0282e-06	2.09503		0.00949386	0.73552	0.07564	1.36441
1.55731e-06	1.48102	6.93359e-06	2.08435		0.00866925	0.725144	0.0743017	1.35373
1.50879e-06	1.47064	6.84204e-06	2.0755		0.00782736	0.714157	0.0729633	1.34457
1.46332e-06	1.46027	6.74133e-06	2.06543		0.00702865	0.703781	0.0716249	1.33389
1.4151e-06	1.44989	6.64978e-06	2.05444		0.00613496	0.694016	0.0702865	1.32443
1.36505e-06	1.4389	6.55518e-06	2.04376		0.00531035	0.68486	0.068905	1.31405
1.31805e-06	1.42975	6.46362e-06	2.034		0.00433894	0.675705	0.0675666	1.30398
1.26465e-06	1.41968	6.36597e-06	2.02484		0.00352296	0.664108	0.0662282	1.29391
1.2146e-06	1.40991	6.27441e-06	2.01477		0.0025835	0.653733	0.0648467	1.28323
1.16211e-06	1.40076	6.18286e-06	2.00531		0.00170622	0.643051	0.0634737	1.27346
1.11053e-06	1.38977	6.08826e-06	1.99493		0.00076374	0.634201	0.0620749	1.26339
1.05713e-06	1.38	5.9967e-06	1.98395		-0.000184351	0.623215	0.0606804	1.25363
1.00433e-06	1.36993	5.9021e-06	1.97418		-0.00115964	0.613449	0.0593032	1.24386
9.50623e-07	1.36017	5.81055e-06	1.96411		-0.00210212	0.602768	0.0578871	1.2344
8.95996e-07	1.34949	5.71899e-06	1.95374		-0.00304978	0.593003	0.0564667	1.22281
8.39539e-07	1.34003	5.62439e-06	1.94305		-0.00403198	0.584152	0.0550679	1.21304
7.84607e-07	1.32965	5.53284e-06	1.93359		-0.00501288	0.573776	0.0536431	1.20236
7.29065e-07	1.32019	5.44128e-06	1.92352		-0.00602141	0.562485	0.052227	1.19229
6.71082e-07	1.31012	5.34668e-06	1.91376		-0.00703945	0.553025	0.050798	1.18283
6.12793e-07	1.29974	5.25208e-06	1.90308		-0.00806136	0.543259	0.0493646	1.17276
5.53284e-07	1.28876	5.15747e-06	1.89392		-0.00908544	0.533188	0.047901	1.16421
4.96826e-07	1.27838	5.06287e-06	1.88324		-0.0101285	0.523422	0.0464634	1.15323
4.33655e-07	1.26862	4.96826e-06	1.87378		-0.0112035	0.513046	0.0449998	1.14254
3.75366e-07	1.25946	4.87061e-06	1.8634		-0.0122613	0.502671	0.0435492	1.13278
3.06702e-07	1.25031	4.776e-06	1.85333		-0.0133406	0.492905	0.0421158	1.1221
2.49023e-07	1.23871	4.6814e-06	1.84326		-0.0144156	0.482529	0.0406393	1.11264
1.82617e-07	1.22833	4.58374e-06	1.83258		-0.0155425	0.473068	0.0391886	1.10165
1.20605e-07	1.21765	4.48669e-06	1.82281		-0.0166218	0.462692	0.0377466	1.09189
5.39856e-08	1.2088	4.38782e-06	1.81274		-0.0177573	0.453537	0.0362571	1.08151
-1.3031e-08	1.19781	4.28925e-06	1.80298		-0.0188712	0.441941	0.0348195	1.07296
-8.19702e-08	1.18805	4.19189e-06	1.79321		-0.0200066	0.43309	0.0333257	1.06198
-1.4859e-07	1.17737	4.0918e-06	1.78375		-0.0211248	0.422714	0.0318103	1.0513
-2.15576e-07	1.1676	3.99139e-06	1.77216		-0.0222819	0.411118	0.0303596	1.04123
-2.85004e-07	1.15875	3.89252e-06	1.76239		-0.0234562	0.402268	0.028909	1.03207
-3.5434e-07	1.14838	3.79181e-06	1.75171		-0.0246176	0.390976	0.027467	1.02261
-4.25629e-07	1.13708	3.69171e-06	1.74164		-0.0258091	0.382736	0.0259084	1.01193
-4.97589e-07	1.12762	3.5907e-06	1.73218		-0.0269662	0.372666	0.0244492	1.00369
-5.69824e-07	1.11786	3.48938e-06	1.72211		-0.0282096	0.361984	0.0229597	0.991788
-6.42212e-07	1.10779	3.38593e-06	1.71356		-0.0293882	0.351914	0.0214788	0.981717
-7.15942e-07	1.09802	3.2843e-06	1.70258		-0.03061	0.340927	0.0199548	0.971036
-7.91931e-07	1.08765	3.18085e-06	1.69189		-0.0318146	0.331772	0.0184912	0.961575
-8.66699e-07	1.07727	3.07831e-06	1.68213		-0.0330839	0.323227	0.0170147	0.950284
-9.42993e-07	1.0675	2.97699e-06	1.67145		-0.0342798	0.312241	0.0155209	0.941434
-1.01898e-06	1.05713	2.87262e-06	1.66199		-0.035493	0.30278	0.0139925	0.931058
-1.09863e-06	1.04767	2.77008e-06	1.651		-0.0367623	0.292099	0.0125074	0.920987
-1.17493e-06	1.03729	2.66815e-06	1.64124		-0.037997	0.282334	0.0110222	0.911526
-1.25519e-06	1.02814	2.56287e-06	1.63086		-0.0392836	0.271347	0.00951113	0.90115
-1.33392e-06	1.01654	2.46124e-06	1.62231		-0.04054	0.262192	0.00805618	0.890469
-1.41418e-06	1.00769	2.35565e-06	1.61133		-0.0418308	0.251511	0.00654079	0.881619
-1.49323e-06	0.997314	2.24854e-06	1.60065		-0.0431045	0.241745	0.00501245	0.870938
-1.57501e-06	0.985718	2.146e-06	1.59058		-0.044391	0.231064	0.00349706	0.861783
-1.65802e-06	0.976868	2.04346e-06	1.58142		-0.0456949	0.221604	0.00193417	0.850796
-1.74011e-06	0.965576	1.94153e-06	1.57196		-0.047016	0.211838	0.000427418	0.840726
-1.82434e-06	0.957336	1.83136e-06	1.56128		-0.0483241	0.200546	-0.00113978	0.830655
-1.90613e-06	0.947266	1.72821e-06	1.55304		-0.0496323	0.191086	-0.00266122	0.819669
-1.99402e-06	0.936584	1.62292e-06	1.54114		-0.050975	0.18071	-0.00417445	0.809598
-2.07733e-06	0.926514	1.51825e-06	1.53107		-0.052335	0.170181	-0.00572654	0.800442
-2.1637e-06	0.915527	1.41052e-06	1.52039		-0.053682	0.160568	-0.00727604	0.789761
-2.24884e-06	0.906372	1.30707e-06	1.51093		-0.0550376	0.150711	-0.00884971	0.779996
-2.33856e-06	0.897827	1.2027e-06	1.49963		-0.0564149	0.139878	-0.0104221	0.77023
-2.4231e-06	0.886841	1.09711e-06	1.49078		-0.0578007	0.130295	-0.0119807	0.760464
-2.50885e-06	0.87738	9.89075e-07	1.48041		-0.0591521	0.119675	-0.0135824	0.749478
-2.59857e-06	0.866699	8.84094e-07	1.47034		-0.0605638	0.110306	-0.0151798	0.739102
-2.68585e-06	0.856934	7.79114e-07	1.46088		-0.0619972	0.100266	-0.0167643	0.730252
-2.77679e-06	0.845947	6.72302e-07	1.4505		-0.0634003	0.0897677	-0.0184092	0.720181
-2.8656e-06	0.836792	5.69458e-07	1.43982		-0.0648553	0.0792391	-0.0200239	0.710416
-2.95685e-06	0.826111	4.62341e-07	1.43097		-0.0662887	0.0696566	-0.0216558	0.699429
-3.04687e-06	0.816345	3.54309e-07	1.42029		-0.0677393	0.059067	-0.023318	0.690274
-3.13782e-06	0.805664	2.47192e-07	1.41113		-0.0692288	0.0497591	-0.0249673	0.678983
-3.22998e-06	0.796204	1.36719e-07	1.40015		-0.0706794	0.0390169	-0.0265992	0.669827
-3.32336e-06	0.786438	3.02124e-08	1.39008		-0.0721991	0.0289156	-0.0282916	0.659756
-3.41583e-06	0.775146	-8.05664e-08	1.38		-0.0736541	0.0187533	-0.0299797	0.64938
-3.5083e-06	0.765686	-1.8811e-07	1.36902		-0.0751781	0.00938438	-0.0316419	0.640225
-3.60321e-06	0.75531	-2.95074e-07	1.35895		-0.0766589	-0.00102212	-0.0333516	0.628323
-3.69934e-06	0.744781	-4.04785e-07	1.34979		-0.0782046	-0.0108488	-0.0350656	0.618558
-3.79456e-06	0.735168	-5.14313e-07	1.33911		-0.0796854	-0.0211637	-0.0367752	0.609097
-3.89038e-06	0.725311	-6.25549e-07	1.32935		-0.0812224	-0.0316007	-0.0384676	0.598721
-3.98773e-06	0.714478	-7.36694e-07	1.31958		-0.0827162	-0.0415189	-0.0401816	0.58743
-4.08569e-06	0.704895	-8.46863e-07	1.30981		-0.0842273	-0.0513456	-0.0419431	0.578885
-4.18121e-06	0.694275	-9.60083e-07	1.29883		-0.0857297	-0.0612333	-0.0437003	0.570035
-4.28101e-06	0.684906	-1.073e-06	1.28845		-0.0872537	-0.0707853	-0.0454704	0.559659
-4.38232e-06	0.674866	-1.185e-06	1.2796		-0.0887648	-0.0803678	-0.0472275	0.549588
-4.48151e-06	0.664368	-1.30127e-06	1.26953		-0.0902759	-0.0913847	-0.0489717	0.538602
-4.58435e-06	0.653839	-1.41541e-06	1.25977		-0.0917438	-0.101303	-0.0507937	0.528531
-4.68567e-06	0.644257	-1.53076e-06	1.24878		-0.093298	-0.111252	-0.0525552	0.51785
-4.78821e-06	0.633667	-1.64825e-06	1.23962		-0.0947227	-0.121444	-0.0543857	0.508084
-4.89349e-06	0.624359	-1.76483e-06	1.22833		-0.0962338	-0.13118	-0.0561947	0.498929
-4.99603e-06	0.613617	-1.88019e-06	1.21918		-0.0977017	-0.141098	-0.0580037	0.487942
-5.10345e-06	0.603516	-1.99982e-06	1.20911		-0.0992128	-0.150497	-0.0598601	0.478177
-5.2063e-06	0.593353	-2.11914e-06	1.19873		-0.100594	-0.161331	-0.0617036	0.468716
-5.31403e-06	0.583984	-2.23663e-06	1.18958		-0.102062	-0.171554	-0.0635342	0.458035
-5.4187e-06	0.573578	-2.35748e-06	1.17767		-0.10353	-0.181686	-0.0654295	0.447354
-5.52795e-06	0.563751	-2.47864e-06	1.16791		-0.104912	-0.191391	-0.0672946	0.437894
-5.63263e-06	0.553436	-2.59949e-06	1.15845		-0.106336	-0.201278	-0.0691856	0.428128
-5.74127e-06	0.542999	-2.71912e-06	1.14807		-0.107761	-0.211654	-0.0710593	0.417142
-5.84686e-06	0.533081	-2.84027e-06	1.13678		-0.109186	-0.221786	-0.0730237	0.407681
-5.95367e-06	0.523254	-2.96478e-06	1.12823		-0.110567	-0.231888	-0.0749493	0.397916
-6.05988e-06	0.513367	-3.08899e-06	1.11938		-0.111949	-0.242386	-0.0768878	0.387845
-6.1676e-06	0.503815	-3.21411e-06	1.10901		-0.113331	-0.251846	-0.0788608	0.377469
-6.27441e-06	0.494232	-3.33832e-06	1.09894		-0.114712	-0.262558	-0.0808425	0.367398
-6.38123e-06	0.483215	-3.46161e-06	1.08795		-0.116007	-0.272232	-0.0828371	0.356717
-6.48499e-06	0.473297	-3.59039e-06	1.07788		-0.117389	-0.281235	-0.0848446	0.347256
-6.59485e-06	0.463348	-3.7149e-06	1.0672		-0.118641	-0.292587	-0.0868608	0.33688
-6.69556e-06	0.453156	-3.8443e-06	1.05743		-0.119979	-0.3022	-0.0888511	0.326504
-6.80237e-06	0.44342	-3.97217e-06	1.04828		-0.121231	-0.312179	-0.0909235	0.317654
-6.90613e-06	0.433502	-4.10004e-06	1.03729		-0.12257	-0.322647	-0.0929958	0.306668
-7.01294e-06	0.424103	-4.23126e-06	1.02753		-0.123779	-0.332565	-0.0951113	0.297208
-7.1106e-06	0.413269	-4.36157e-06	1.01807		-0.125031	-0.342819	-0.0971836	0.286526
-7.21436e-06	0.403046	-4.49097e-06	1.00739		-0.126239	-0.352554	-0.0992991	0.277066
-7.31812e-06	0.392914	-4.62494e-06	0.996704		-0.127448	-0.362991	-0.101501	0.266385
-7.41577e-06	0.383209	-4.75677e-06	0.987244		-0.128657	-0.372696	-0.103616	0.256314
-7.51648e-06	0.373322	-4.89044e-06	0.977478		-0.129909	-0.383041	-0.105818	0.245938
-7.61719e-06	0.362946	-5.02289e-06	0.966492		-0.130989	-0.393722	-0.10802	0.236478
-7.7179e-06	0.352814	-5.16174e-06	0.957031		-0.132197	-0.403091	-0.110265	0.226407
-7.81555e-06	0.342712	-5.29785e-06	0.947266		-0.13332	-0.413315	-0.112467	0.216336
-7.91321e-06	0.332214	-5.43488e-06	0.937195		-0.134442	-0.42308	-0.114755	0.20657
-8.01086e-06	0.322754	-5.57434e-06	0.926819		-0.135522	-0.433182	-0.117	0.196317
-8.10852e-06	0.312042	-5.71442e-06	0.916748		-0.136601	-0.443191	-0.119375	0.186215
-8.20007e-06	0.302368	-5.85541e-06	0.906067		-0.13768	-0.453567	-0.121663	0.175992
-8.29773e-06	0.293365	-5.99731e-06	0.896606		-0.13876	-0.463089	-0.123994	0.165952
-8.38623e-06	0.282013	-6.13983e-06	0.88623		-0.139753	-0.473678	-0.126326	0.156522
-8.48083e-06	0.2724	-6.28052e-06	0.875854		-0.140789	-0.483352	-0.1287	0.145535
-8.56934e-06	0.262421	-6.427e-06	0.867004		-0.141825	-0.49382	-0.131032	0.135861
-8.66394e-06	0.251953	-6.57349e-06	0.856018		-0.142818	-0.503372	-0.133406	0.12576
-8.74939e-06	0.242035	-6.72302e-06	0.846558		-0.143811	-0.51384	-0.135867	0.115353
-8.83789e-06	0.231781	-6.86951e-06	0.835876		-0.144847	-0.523636	-0.138285	0.105649
-8.92334e-06	0.222046	-7.01904e-06	0.826416		-0.145883	-0.5336	-0.140703	0.0954254
-9.00879e-06	0.211609	-7.17468e-06	0.815735		-0.14692	-0.544024	-0.14312	0.0858124
-9.09424e-06	0.201904	-7.32422e-06	0.805664		-0.147956	-0.553372	-0.145624	0.074704
-9.18274e-06	0.191559	-7.47986e-06	0.795288		-0.149078	-0.564007	-0.148042	0.0651825
-9.25903e-06	0.180878	-7.6355e-06	0.785828		-0.150244	-0.574157	-0.150546	0.0554474
-9.34448e-06	0.171509	-7.79419e-06	0.775757		-0.151366	-0.584054	-0.153007	0.0451629
-9.42383e-06	0.161285	-7.94983e-06	0.765686		-0.152618	-0.594095	-0.155468	0.0352447
-9.50317e-06	0.15152	-8.11157e-06	0.75592		-0.153784	-0.604068	-0.157972	0.0250824
-9.57947e-06	0.141418	-8.27026e-06	0.745667		-0.155166	-0.614297	-0.160433	0.0150421
-9.65576e-06	0.131409	-8.43811e-06	0.735565		-0.156547	-0.62471	-0.162894	0.00478818
-9.73206e-06	0.121033	-8.59985e-06	0.725342		-0.158102	-0.634537	-0.165355	-0.00503848
-9.80835e-06	0.111511	-8.76465e-06	0.715302		-0.159656	-0.64479	-0.167816	-0.0153229
-9.87854e-06	0.100922	-8.92944e-06	0.705872		-0.161512	-0.655075	-0.170276	-0.0253937
-9.95178e-06	0.0912476	-9.09729e-06	0.694885		-0.163369	-0.664657	-0.172737	-0.0353424
-1.0025e-05	0.08078	-9.26208e-06	0.685211		-0.165484	-0.674911	-0.175198	-0.0456269
-1.00952e-05	0.071228	-9.42993e-06	0.67511		-0.148215	-0.664902	-0.177616	-0.0551789
-1.01654e-05	0.0607605	-9.60388e-06	0.664703		-0.136169	-0.654892	-0.17999	-0.0657379
-1.02386e-05	0.0509644	-9.77478e-06	0.654999		-0.12693	-0.644455	-0.182408	-0.0759003
-1.03119e-05	0.0410004	-9.94568e-06	0.644775		-0.119591	-0.634964	-0.184826	-0.0861237
-1.03851e-05	0.0305756	-1.01166e-05	0.635162		-0.11346	-0.62471	-0.1872	-0.0959198
-1.04584e-05	0.021228	-1.02936e-05	0.624054		-0.108322	-0.614554	-0.189532	-0.105899
-1.05377e-05	0.0105927	-1.04645e-05	0.614532		-0.103746	-0.604172	-0.191906	-0.115817
-1.06201e-05	0.000442505	-1.06415e-05	0.604797		-0.0998172	-0.593515	-0.194238	-0.126071
-1.06995e-05	-0.00945435	-1.08154e-05	0.594513		-0.096277	-0.584161	-0.196526	-0.136325
-1.0788e-05	-0.0194946	-1.09894e-05	0.584595		-0.0930822	-0.573874	-0.198771	-0.146274
-1.08704e-05	-0.0294678	-1.11664e-05	0.574432				-0.201102	-0.156162
-1.0968e-05	-0.0396973	-1.13403e-05	0.564392				-0.203261	-0.166202
-1.10657e-05	-0.0501099	-1.15143e-05	0.554138				-0.20542	-0.176669
-1.11755e-05	-0.0599365	-1.16882e-05	0.544312				-0.207622	-0.186801
-1.12854e-05	-0.0701904	-1.18622e-05	0.534027				-0.209737	-0.195987
-1.14166e-05	-0.0804749	-1.20361e-05	0.523956				-0.211896	-0.206607
-1.15479e-05	-0.0900574	-1.22101e-05	0.514008				-0.213968	-0.2168
-1.16974e-05	-0.100311	-1.2384e-05	0.503723				-0.215954	-0.227206
-1.04767e-05	-0.0903015	-1.25549e-05	0.494171				-0.218026	-0.237155
-9.62524e-06	-0.0802917	-1.27228e-05	0.483612				-0.219926	-0.246799
-8.97217e-06	-0.0698547	-1.28937e-05	0.47345				-0.221869	-0.257266
-8.45337e-06	-0.0603638	-1.30646e-05	0.463226				-0.223725	-0.266849
-8.02002e-06	-0.0501099	-1.32324e-05	0.45343				-0.225495	-0.277316
-7.65686e-06	-0.0399536	-1.33972e-05	0.443451				-0.227222	-0.287235
-7.33337e-06	-0.0295715	-1.35651e-05	0.433533				-0.228949	-0.296909
-7.05566e-06	-0.0189148	-1.37299e-05	0.423279				-0.23059	-0.30762
-6.80542e-06	-0.00956116	-1.38916e-05	0.413025				-0.232187	-0.317325
-6.57959e-06	0.000726318	-1.40503e-05	0.403076				-0.233612	-0.327701
		-1.42151e-05	0.393188				-0.235037	-0.337192
		-1.43677e-05	0.383148				-0.236418	-0.347903
		-1.45203e-05	0.372681				-0.2378	-0.357517
		-1.46759e-05	0.362549				-0.238966	-0.36774
		-1.48254e-05	0.353363				-0.240131	-0.378055
		-1.4978e-05	0.342743				-0.241211	-0.388187
		-1.51245e-05	0.33255				-0.242247	-0.39783
		-1.52649e-05	0.322144				-0.243153	-0.40842
		-1.54114e-05	0.312195				-0.244017	-0.418033
		-1.55457e-05	0.302551				-0.244837	-0.427737
		-1.5683e-05	0.292084				-0.245571	-0.438571
		-1.58142e-05	0.282501				-0.246219	-0.448123
		-1.59393e-05	0.272034				-0.246866	-0.458438
		-1.60614e-05	0.262115				-0.247428	-0.468326
		-1.61835e-05	0.252441				-0.247946	-0.478976
		-1.62994e-05	0.24173				-0.248421	-0.488437
		-1.64124e-05	0.232025				-0.248852	-0.498056
		-1.65131e-05	0.221649				-0.249284	-0.508267
		-1.66138e-05	0.212158				-0.249673	-0.518253
		-1.67114e-05	0.201447				-0.250018	-0.528577
		-1.68091e-05	0.191833				-0.250363	-0.538397
		-1.68915e-05	0.18161				-0.250709	-0.548755
		-1.69739e-05	0.171295				-0.251011	-0.558533
		-1.70502e-05	0.161163				-0.2514	-0.569238
		-1.71234e-05	0.15152				-0.251702	-0.578726
		-1.71875e-05	0.14093				-0.252047	-0.588983
		-1.72485e-05	0.131317				-0.252436	-0.599429
		-1.73065e-05	0.121613				-0.252824	-0.609348
		-1.73584e-05	0.110779				-0.25317	-0.619327
		-1.74042e-05	0.101227				-0.253601	-0.629489
		-1.745e-05	0.0909119				-0.253947	-0.639865
		-1.74896e-05	0.0810242				-0.254335	-0.649631
		-1.75262e-05	0.0703735				-0.23944	-0.639407
		-1.75598e-05	0.0609131				-0.228043	-0.629672
		-1.75903e-05	0.0512939				-0.218588	-0.619846
		-1.76208e-05	0.0410828				-0.210428	-0.609744
		-1.76483e-05	0.0310974				-0.203132	-0.599002
		-1.76727e-05	0.0207733				-0.196699	-0.58876
		-1.76971e-05	0.0109528				-0.190698	-0.579422
		-1.77216e-05	0.000595093				-0.185171	-0.568771
		-1.77429e-05	-0.00918274				-0.180034	-0.558835
		-1.77704e-05	-0.0198883				-0.175285	-0.548505
		-1.77917e-05	-0.0293762
		-1.78162e-05	-0.0396332
		-1.78436e-05	-0.0500793
		-1.78711e-05	-0.0599976
		-1.78955e-05	-0.0699768
		-1.7926e-05	-0.0801392
		-1.79504e-05	-0.0905151
		-1.79779e-05	-0.100281
		-1.6925e-05	-0.0900574
		-1.61194e-05	-0.0803223
		-1.5451e-05	-0.0704956
		-1.48743e-05	-0.0603943
		-1.43585e-05	-0.0496521
		-1.39038e-05	-0.0394104
		-1.34796e-05	-0.030072
		-1.3089e-05	-0.0194214
		-1.27258e-05	-0.00948486
		-1.23901e-05	0.000845337
																		-0.000110046	-1.98212
																		-0.000109283	-1.97327
																		-0.000108521	-1.96228
																		-0.000107788	-1.95312
																		-0.000107086	-1.94275
																		-0.000106323	-1.93176
																		-0.000105652	-1.92261
																		-0.00010498	-1.91284
																		-0.000104309	-1.90308
																		-0.000103699	-1.89209
																		-0.000103088	-1.88171
																		-0.000102478	-1.87195
																		-0.000101898	-1.86188
																		-0.000101349	-1.8515
																		-0.000100739	-1.84113
																		-0.00010022	-1.83136
																		-9.96704e-05	-1.82098
																		-9.91516e-05	-1.81122
																		-9.86328e-05	-1.80176
																		-9.8114e-05	-1.7926
																		-9.76257e-05	-1.78162
																		-9.71069e-05	-1.77094
																		-9.66492e-05	-1.76208
																		-9.61914e-05	-1.74988
																		-9.57031e-05	-1.74133
																		-9.52454e-05	-1.73065
																		-9.48181e-05	-1.72089
																		-9.43909e-05	-1.71082
																		-9.39636e-05	-1.70013
																		-9.35669e-05	-1.69189
																		-9.31396e-05	-1.6803
																		-9.27124e-05	-1.67145
																		-9.23157e-05	-1.66046
																		-9.19189e-05	-1.651
																		-9.15222e-05	-1.64032
																		-9.1156e-05	-1.62994
																		-9.07593e-05	-1.62048
																		-9.03931e-05	-1.61072
																		-8.99963e-05	-1.60034
																		-8.96301e-05	-1.59058
																		-8.92639e-05	-1.5799
																		-8.88977e-05	-1.57043
																		-8.85315e-05	-1.55975
																		-8.81958e-05	-1.54938
																		-8.78296e-05	-1.54022
																		-8.74634e-05	-1.52924
																		-8.71277e-05	-1.52008
																		-8.6792e-05	-1.51031
																		-8.64258e-05	-1.49994
																		-8.60596e-05	-1.48956
																		-8.57239e-05	-1.47919
																		-8.53577e-05	-1.46942
																		-8.5022e-05	-1.45874
																		-8.46558e-05	-1.44775
																		-8.43201e-05	-1.4389
																		-8.39539e-05	-1.42914
																		-8.35876e-05	-1.41876
																		-8.32214e-05	-1.40961
																		-8.28552e-05	-1.39923
																		-8.24585e-05	-1.38885
																		-8.20923e-05	-1.37848
																		-8.16956e-05	-1.36902
																		-8.12988e-05	-1.35864
																		-8.08716e-05	-1.34766
																		-8.04443e-05	-1.33789
																		-7.99866e-05	-1.32782
																		-7.95288e-05	-1.31836
																		-7.9071e-05	-1.30859
																		-7.85828e-05	-1.29974
																		-7.8064e-05	-1.28784
																		-7.75452e-05	-1.27777
																		-7.70264e-05	-1.2674
																		-7.64465e-05	-1.25763
																		-7.58362e-05	-1.24756
																		-7.52258e-05	-1.23749
																		-7.45544e-05	-1.22742
																		-7.38525e-05	-1.21796
																		-7.31506e-05	-1.20667
																		-7.23877e-05	-1.19812
																		-7.15942e-05	-1.18744
																		-7.07703e-05	-1.17737
																		-6.98853e-05	-1.1676
																		-6.89392e-05	-1.15692
																		-6.79932e-05	-1.14594
																		-6.69861e-05	-1.13739
																		-6.59485e-05	-1.12732
																		-6.47888e-05	-1.11664
																		-6.36597e-05	-1.10779
																		-6.2439e-05	-1.0968
																		-6.11877e-05	-1.08643
																		-5.9845e-05	-1.07697
																		-5.84717e-05	-1.0672
																		-5.70374e-05	-1.05621
																		-5.55725e-05	-1.04584
																		-5.40466e-05	-1.03638
																		-5.24292e-05	-1.02661
																		-5.07813e-05	-1.01593
																		-4.91028e-05	-1.00616
																		-4.73328e-05	-0.995483
																		-4.55017e-05	-0.986023
																		-4.36829e-05	-0.975037
																		-4.17908e-05	-0.965576
																		-3.98956e-05	-0.9552
																		-3.79242e-05	-0.945129
																		-3.59039e-05	-0.935974
																		-3.38409e-05	-0.924988
																		-3.17596e-05	-0.913696
																		-2.96722e-05	-0.906372
																		-2.76062e-05	-0.894775
																		-2.55127e-05	-0.88562
																		-2.34558e-05	-0.875854
																		-2.14172e-05	-0.865173
																		-1.94397e-05	-0.854797
																		-1.74713e-05	-0.845032
																		-1.55823e-05	-0.835266
																		-1.37512e-05	-0.82428
																		-1.19934e-05	-0.814514
																		-1.02905e-05	-0.804749
																		-8.68835e-06	-0.794373
																		-7.17468e-06	-0.784302
																		-5.74646e-06	-0.774536
																		-4.35486e-06	-0.764771
																		-3.02124e-06	-0.753479
																		-1.78223e-06	-0.7435
																		-5.67627e-07	-0.734192
																		5.79834e-07	-0.723938
																		1.74103e-06	-0.715363
																		2.81006e-06	-0.704681
																		3.91449e-06	-0.693024
																		5.0293e-06	-0.682831
																		6.15112e-06	-0.672577
																		7.28455e-06	-0.664246
																		8.46558e-06	-0.653931
																		9.66187e-06	-0.643158
																		1.09161e-05	-0.633362
																		1.22131e-05	-0.62326
																		1.35925e-05	-0.612885
																		1.49994e-05	-0.601959
																		1.6452e-05	-0.593079
																		1.79657e-05	-0.583038
																		1.95557e-05	-0.572418
																		2.11761e-05	-0.561188
																		2.28607e-05	-0.552155
																		2.45758e-05	-0.542694
																		2.63519e-05	-0.532227
																		2.81647e-05	-0.522156
																		2.99713e-05	-0.510834
																		3.18237e-05	-0.501984
																		3.37097e-05	-0.492188
																		3.55743e-05	-0.481476
																		3.74329e-05	-0.471893
																		3.92426e-05	-0.461121
																		4.10858e-05	-0.452209
																		4.27734e-05	-0.440979
																		4.44885e-05	-0.431213
																		4.60999e-05	-0.421173
																		4.76135e-05	-0.411591
																		4.90204e-05	-0.40094
																		5.03235e-05	-0.390991
																		5.1474e-05	-0.380737
																		5.25055e-05	-0.370728
																		5.33936e-05	-0.361298
																		5.41168e-05	-0.350861
																		5.46722e-05	-0.340607
																		5.51086e-05	-0.330109
																		5.5368e-05	-0.320221
																		5.54657e-05	-0.310059
																		5.5426e-05	-0.300262
																		5.52399e-05	-0.29126
																		5.49408e-05	-0.279907
																		5.45013e-05	-0.27005
																		5.39642e-05	-0.259583
																		5.33112e-05	-0.248199
																		5.25848e-05	-0.240387
																		5.17639e-05	-0.229523
																		5.08972e-05	-0.220001
																		4.9942e-05	-0.209595
																		4.89594e-05	-0.199402
																		4.7937e-05	-0.189209
																		4.69025e-05	-0.179565
																		4.58466e-05	-0.169922
																		4.47876e-05	-0.159668
																		4.36951e-05	-0.149689
																		4.26483e-05	-0.138641
																		4.15955e-05	-0.12973
																		4.05792e-05	-0.118927
																		3.95721e-05	-0.109222
																		3.85986e-05	-0.0989075
																		3.76556e-05	-0.0889893
																		3.67706e-05	-0.0787964
																		3.58887e-05	-0.0692749
																		3.50586e-05	-0.05896
																		3.42834e-05	-0.0492615
																		3.35114e-05	-0.03909
																		3.28003e-05	-0.0290894
																		3.21289e-05	-0.0191986
																		3.14911e-05	-0.00923157
																		3.08807e-05	0.000924683

## Sheet: Fig. 3e
CV Conditions:					1. Measurement (NBu4NO3)		2. Measurement (NBu4PF6)
Working electrode: glassy carbon disk					WE(1).Current density (mA cm-2)	WE(1).Potential (V) vs Fc/FcH+	WE(1).Current density (mA cm-2)	WE(1).Potential (V) vs Fc/FcH+
WE radius:	1.5	mm			-0.0621958	-0.573369	-0.0100724	-0.54307
WE area:	7.06858	mm2			-0.0593248	-0.56332	-0.0088808	-0.533229
Counter electrode: glassy carbon rod					-0.0567171	-0.553243	-0.00784463	-0.523182
Reference electrode: Ag/AgCl in LiCl/EtOH saturated solution					-0.0542821	-0.543187	-0.00689913	-0.513063
5 mL acetonitrile (MeCN)					-0.0520025	-0.533184	-0.00600976	-0.502894
110 mg cyclooctene (0,2 mol L-1)					-0.0498439	-0.523562	-0.00518082	-0.493098
Scan rate: 50 mV s-1					-0.0477456	-0.513704	-0.00443392	-0.482661
Step rate: 0,01					-0.0457812	-0.503664	-0.00372588	-0.472834
Measurements under air, no sparging of electrolyte solution					-0.0438816	-0.493349	-0.00304805	-0.462702
					-0.0420251	-0.48337	-0.00242204	-0.452571
1. Measurement: with 152 mg NBu4NO3 (0,1 mol L-1)					-0.0402723	-0.473299	-0.00182624	-0.442652
2. Measurement: with 194 mg NBu4PF6 (0,1 mol L-1)					-0.0385453	-0.463167	-0.00122613	-0.432551
					-0.0368875	-0.453188	-0.000643286	-0.422602
Average potential E1/2 for Fc/FcH+ as reference:					-0.0352814	-0.442965	-0.000123045	-0.412379
With NBu4NO3:	0.5842				-0.0337272	-0.432894	0.000418352	-0.402308
With NBu4PF6:	0.55395				-0.0322075	-0.422793	0.000928231	-0.392207
					-0.0307309	-0.412783	0.001442	-0.382044
1. Measurement (NBu4NO3)		2. Measurement (NBu4PF6)			-0.0293062	-0.402681	0.00192554	-0.372096
WE(1).Current (A)	WE(1).Potential (V)	WE(1).Current (A)	WE(1).Potential (V)		-0.0279117	-0.39258	0.00239613	-0.362055
-4.39636e-06	0.0108307	-7.11975e-07	0.0108795		-0.0265258	-0.38254	0.00287104	-0.352015
-4.19342e-06	0.0208801	-6.27747e-07	0.0207214		-0.025222	-0.372408	0.00332868	-0.341731
-4.00909e-06	0.030957	-5.54504e-07	0.0307678		-0.0239181	-0.362307	0.00379064	-0.331721
-3.83698e-06	0.0410126	-4.87671e-07	0.0408875		-0.0226704	-0.352205	0.00423964	-0.321833
-3.67584e-06	0.0510162	-4.24805e-07	0.0510559		-0.02144	-0.342135	0.00469296	-0.311946
-3.52325e-06	0.0606384	-3.66211e-07	0.0608521		-0.0202268	-0.332064	0.00510743	-0.301509
-3.37494e-06	0.0704956	-3.13416e-07	0.0712891		-0.0190611	-0.321962	0.00557802	-0.29156
-3.23608e-06	0.0805359	-2.63367e-07	0.0811157		-0.0178954	-0.311953	0.00603134	-0.28152
-3.10181e-06	0.0908508	-2.15454e-07	0.0912476		-0.01676	-0.301973	0.00650194	-0.271418
-2.97058e-06	0.10083	-1.71204e-07	0.101379		-0.0156806	-0.291872	0.00695094	-0.261439
-2.84668e-06	0.110901	-1.29089e-07	0.111298		-0.0145883	-0.281496	0.00741721	-0.251124
-2.72461e-06	0.121033	-8.66699e-08	0.121399		-0.0135349	-0.271761	0.0078619	-0.241053
-2.60742e-06	0.131012	-4.54712e-08	0.131348		-0.0124858	-0.261416	0.0083584	-0.230982
-2.4939e-06	0.141235	-8.69751e-09	0.141571		-0.0114712	-0.251467	0.00883762	-0.221003
-2.38403e-06	0.151306	2.95715e-08	0.151642		-0.0104609	-0.241274	0.00931253	-0.21081
-2.27661e-06	0.161407	6.56128e-08	0.161743		-0.0095025	-0.231386	0.00982198	-0.200801
-2.17224e-06	0.171417	1.01929e-07	0.171906		-0.00856563	-0.221071	0.0103271	-0.190699
-2.07153e-06	0.181519	1.36108e-07	0.181854		-0.00762445	-0.211153	0.0108452	-0.18069
-1.97296e-06	0.19162	1.69373e-07	0.191895		-0.00667895	-0.201021	0.0113546	-0.170619
-1.875e-06	0.20166	2.02942e-07	0.201935		-0.00574208	-0.191042	0.0119073	-0.160578
-1.78284e-06	0.211792	2.35291e-07	0.212219		-0.00483544	-0.180819	0.0124858	-0.150599
-1.69067e-06	0.221893	2.67944e-07	0.222229		-0.00393311	-0.170687	0.0130427	-0.140559
-1.60248e-06	0.231995	2.99683e-07	0.232117		-0.00307396	-0.160952	0.0136385	-0.130397
-1.5155e-06	0.242065	3.31726e-07	0.242004		-0.00219926	-0.150789	0.0142257	-0.120387
-1.42975e-06	0.252136	3.61023e-07	0.252441		-0.00133061	-0.140505	0.0148344	-0.110224
-1.34735e-06	0.262238	3.94287e-07	0.26239		-0.000479226	-0.130404	0.0154259	-0.100062
-1.26495e-06	0.272247	4.26331e-07	0.27243		0.00037561	-0.120485	0.0160476	-0.0899302
-1.18469e-06	0.282227	4.59595e-07	0.282532		0.0012516	-0.110323	0.0166779	-0.0800425
-1.1084e-06	0.292328	4.91333e-07	0.292511		0.00209521	-0.100161	0.0172867	-0.0699107
-1.03119e-06	0.302704	5.24292e-07	0.302826		0.00297034	-0.0901204	0.0179084	-0.0597483
-9.56726e-07	0.312439	5.55725e-07	0.312897		0.00382518	-0.0801717	0.0185258	-0.0497081
-8.82568e-07	0.322784	5.9082e-07	0.322968		0.00471887	-0.0700398	0.0191734	-0.0397288
-8.10852e-07	0.332733	6.24695e-07	0.332947		0.00563415	-0.0597859	0.0197951	-0.029658
-7.39441e-07	0.342926	6.58264e-07	0.34314		0.00660555	-0.0498372	0.0204254	-0.0194957
-6.71692e-07	0.352814	6.94275e-07	0.353149		0.00758127	-0.0398885	0.0210298	-0.00942485
-6.05469e-07	0.363129	7.2998e-07	0.363251		0.00856131	-0.0297872	0.0216688	0.0007375
-5.3894e-07	0.373047	7.66602e-07	0.37326		0.00948523	-0.0195333	0.0222689	0.0106862
-4.72107e-07	0.383179	8.02612e-07	0.383331		0.0104178	-0.00958452	0.0228863	0.0208486
-4.05884e-07	0.393158	8.41675e-07	0.393372		0.0112294	0.000455762	0.0234605	0.0310109
-3.41797e-07	0.403381	8.82568e-07	0.403351		0.012067	0.0105876	0.0240822	0.0410512
-2.78015e-07	0.413513	9.21936e-07	0.413391		0.0129175	0.02075	0.0246866	0.0508779
-2.17285e-07	0.423248	9.6405e-07	0.423553		0.0138673	0.0308208	0.0252565	0.0612233
-1.55457e-07	0.433411	1.00555e-06	0.433563		0.0148431	0.040739	0.025861	0.07105
-9.40552e-08	0.443695	1.04858e-06	0.443726		0.0158792	0.0509318	0.0264438	0.0812734
-3.38745e-08	0.453796	1.09039e-06	0.453888		0.0169197	0.0610332	0.027018	0.0914357
2.65503e-08	0.463715	1.13434e-06	0.46402		0.0178825	0.071104	0.0275663	0.101446
8.84705e-08	0.473877	1.17889e-06	0.473907		0.0187805	0.0811748	0.0281405	0.111577
1.48102e-07	0.484039	1.22192e-06	0.484039		0.019631	0.0913981	0.028732	0.121587
2.09961e-07	0.49408	1.26587e-06	0.494202		0.0203995	0.101408	0.0292717	0.131841
2.70386e-07	0.504028	1.30951e-06	0.504242		0.021168	0.111387	0.0298286	0.141942
3.33557e-07	0.51416	1.35529e-06	0.514221		0.0219019	0.121519	0.0303899	0.151861
3.98254e-07	0.524414	1.39923e-06	0.524292		0.022692	0.131529	0.0309468	0.161962
4.66919e-07	0.534363	1.44379e-06	0.534454		0.0234994	0.141691	0.0315037	0.172033
5.35889e-07	0.544312	1.48651e-06	0.544525		0.0243283	0.15167	0.0320952	0.182012
6.05164e-07	0.554413	1.53168e-06	0.554688		0.0252522	0.161863	0.0327299	0.192113
6.70471e-07	0.564667	1.5741e-06	0.564636		0.0261934	0.17111	0.0333688	0.201665
7.36389e-07	0.574615	1.61774e-06	0.574799		0.0271864	0.181791	0.0340941	0.212041
7.93762e-07	0.584656	1.65833e-06	0.584961		0.0282182	0.192167	0.0348885	0.222112
8.52966e-07	0.594788	1.70227e-06	0.595001		0.0293278	0.201933	0.035847	0.231878
9.13086e-07	0.60495	1.745e-06	0.604828		0.0304892	0.212309	0.0369738	0.242254
9.80225e-07	0.615021	1.78528e-06	0.615173		0.0317023	0.221769	0.0383726	0.251409
1.04919e-06	0.624939	1.828e-06	0.625		0.0329846	0.23184	0.0400435	0.261785
1.12244e-06	0.635132	1.8692e-06	0.635223		0.0343316	0.242216	0.0421331	0.272771
1.19598e-06	0.645233	1.90979e-06	0.645386		0.0357304	0.251982	0.0445896	0.282537
1.26404e-06	0.655304	1.94855e-06	0.655396		0.037194	0.262358	0.0474391	0.291997
1.32751e-06	0.665375	1.98914e-06	0.665527		0.0386576	0.272123	0.0505217	0.302984
1.38763e-06	0.675598	2.03094e-06	0.675537		0.0401946	0.282499	0.0536561	0.311834
1.44196e-06	0.685608	2.06909e-06	0.685791		0.0416841	0.29196	0.0566091	0.322515
1.49628e-06	0.695587	2.10846e-06	0.695892		0.0432383	0.302336	0.0592989	0.332586
1.54816e-06	0.705719	2.14813e-06	0.705811		0.0447105	0.312406	0.0617468	0.342656
1.604e-06	0.715729	2.1875e-06	0.715912		0.0462691	0.322172	0.0640479	0.352422
1.66107e-06	0.725891	2.22687e-06	0.725983		0.0478017	0.332853	0.0661764	0.362798
1.71967e-06	0.73587	2.26868e-06	0.735962		0.0494164	0.342924	0.0682746	0.373174
1.78497e-06	0.746063	2.31354e-06	0.746063		0.0510786	0.352995	0.0702779	0.382634
1.8515e-06	0.75531	2.3587e-06	0.755615		0.052879	0.363066	0.0723848	0.392705
1.92169e-06	0.765991	2.40997e-06	0.765991		0.0547656	0.373136	0.07447	0.402166
1.99463e-06	0.776367	2.46613e-06	0.776062		0.0568423	0.382597	0.0765899	0.413762
2.07306e-06	0.786133	2.53387e-06	0.785828		0.0590139	0.393278	0.0787399	0.424138
2.15515e-06	0.796509	2.61353e-06	0.796204		0.0614014	0.403349	0.0809633	0.433294
2.24091e-06	0.805969	2.7124e-06	0.805359		0.0639271	0.41342	0.08323	0.443059
2.33154e-06	0.81604	2.83051e-06	0.815735		0.0666081	0.42288	0.0854836	0.453435
2.42676e-06	0.826416	2.97821e-06	0.826721		0.0694187	0.433561	0.0877718	0.463506
2.52563e-06	0.836182	3.15186e-06	0.836487		0.072415	0.443327	0.0901464	0.473272
2.62909e-06	0.846558	3.35327e-06	0.845947		0.075571	0.453092	0.0924777	0.483648
2.73254e-06	0.856323	3.57117e-06	0.856934		0.0788996	0.463468	0.0947659	0.494024
2.84119e-06	0.866699	3.79272e-06	0.865784		0.0825219	0.473539	0.0970973	0.503484
2.94647e-06	0.87616	4.00146e-06	0.876465		0.0864377	0.483305	0.0993855	0.51386
3.05634e-06	0.886536	4.19159e-06	0.886536		0.090794	0.493681	0.101631	0.523321
3.1604e-06	0.896606	4.36462e-06	0.896606		0.0955862	0.503752	0.103832	0.533391
3.27057e-06	0.906372	4.52728e-06	0.906372		0.100897	0.513517	0.105991	0.544378
3.37891e-06	0.917053	4.67773e-06	0.916748		0.106725	0.524198	0.108063	0.553838
3.49304e-06	0.927124	4.82605e-06	0.927124		0.113028	0.533659	0.110049	0.564519
3.61053e-06	0.937195	4.96765e-06	0.936584		0.119634	0.544035	0.111819	0.574895
3.73779e-06	0.947266	5.11658e-06	0.946655		0.126455	0.554106	0.113503	0.584661
3.87115e-06	0.957336	5.26398e-06	0.956116		0.133147	0.563871	0.115014	0.593816
4.01794e-06	0.966797	5.41382e-06	0.967712		0.13958	0.574247	0.116266	0.604192
4.17145e-06	0.977478	5.5658e-06	0.978088		0.145452	0.584318	0.117303	0.614568
4.34021e-06	0.987549	5.72296e-06	0.987244		0.150848	0.593779	0.118123	0.624029
4.51874e-06	0.99762	5.88318e-06	0.997009		0.155425	0.604765	0.118727	0.63471
4.70825e-06	1.00708	6.04248e-06	1.00739		0.159267	0.614836	0.119202	0.645086
4.90692e-06	1.01776	6.20422e-06	1.01746		0.162246	0.624296	0.119504	0.654546
5.11871e-06	1.02753	6.37207e-06	1.02722		0.164621	0.634367	0.119763	0.664617
5.3418e-06	1.03729	6.53687e-06	1.0376		0.166304	0.644438	0.11985	0.675603
5.57709e-06	1.04767	6.69861e-06	1.04797		0.167513	0.654508	0.119936	0.685064
5.83313e-06	1.05774	6.8634e-06	1.05743		0.168247	0.66519	0.119936	0.695134
6.10992e-06	1.0675	7.02515e-06	1.06781		0.168722	0.67465	0.119936	0.70551
6.41785e-06	1.07788	7.18384e-06	1.07727		0.168938	0.684721	0.119807	0.715276
6.75659e-06	1.08795	7.33948e-06	1.08734		0.169024	0.695402	0.119807	0.725042
7.13196e-06	1.09772	7.49207e-06	1.09833		0.168981	0.704862	0.119677	0.735418
7.54395e-06	1.1084	7.63855e-06	1.10779		0.168981	0.714933	0.119591	0.744878
7.9895e-06	1.11786	7.77893e-06	1.11847		0.168938	0.725004	0.119504	0.755559
8.45642e-06	1.12823	7.90405e-06	1.12885		0.168938	0.734465	0.119375	0.765325
8.9386e-06	1.13831	8.02307e-06	1.13861		0.168938	0.745451	0.119288	0.774785
9.41162e-06	1.14807	8.12988e-06	1.14777		0.169068	0.755522	0.119202	0.785467
9.86633e-06	1.15845	8.21838e-06	1.15814		0.169327	0.764982	0.119116	0.795842
1.02814e-05	1.16852	8.29163e-06	1.16852		0.169629	0.775053	0.119073	0.805303
1.06628e-05	1.17798	8.34961e-06	1.17798		0.170104	0.785734	0.118986	0.815679
1.09863e-05	1.18896	8.39233e-06	1.18866		0.170622	0.7955	0.118943	0.82636
1.12579e-05	1.19904	8.4259e-06	1.19904		0.171313	0.805571	0.1189	0.836736
1.14685e-05	1.2085	8.44727e-06	1.2085		0.172047	0.816557	0.118943	0.845891
1.16364e-05	1.21857	8.46558e-06	1.21857		0.17291	0.825712	0.118986	0.855962
1.17554e-05	1.22864	8.47168e-06	1.22955		0.173946	0.836088	0.119116	0.866643
1.18408e-05	1.23871	8.47778e-06	1.23901		0.175026	0.846159	0.119245	0.876409
1.18927e-05	1.24939	8.47778e-06	1.24908		0.176234	0.855619	0.119461	0.886785
1.19263e-05	1.25885	8.47778e-06	1.25946		0.177659	0.866606	0.11972	0.896856
1.19415e-05	1.26892	8.46863e-06	1.26923		0.179213	0.876371	0.120066	0.906926
1.19476e-05	1.2796	8.46863e-06	1.27899		0.180897	0.886137	0.120497	0.916692
1.19446e-05	1.28906	8.45947e-06	1.28937		0.18271	0.896208	0.120972	0.927068
1.19446e-05	1.29913	8.45337e-06	1.29883		0.184783	0.906584	0.121577	0.936223
1.19415e-05	1.3092	8.44727e-06	1.30951		0.187028	0.916654	0.122138	0.946904
1.19415e-05	1.31866	8.43811e-06	1.31927		0.189489	0.92642	0.122786	0.956975
1.19415e-05	1.32965	8.43201e-06	1.32874		0.192122	0.936491	0.123347	0.966741
1.19507e-05	1.33972	8.4259e-06	1.33942		0.195101	0.946867	0.123951	0.976812
1.1969e-05	1.34918	8.4198e-06	1.34979		0.198296	0.956938	0.124426	0.986883
1.19904e-05	1.35925	8.41675e-06	1.35925		0.201836	0.966703	0.124987	0.996953
1.20239e-05	1.36993	8.41064e-06	1.36963		0.205549	0.976469	0.125505	1.00672
1.20605e-05	1.3797	8.40759e-06	1.38031		0.20978	0.98715	0.126067	1.01709
1.21094e-05	1.38977	8.40454e-06	1.39069		0.214054	0.996916	0.126628	1.02717
1.21613e-05	1.40076	8.40759e-06	1.39984		0.218631	1.00729	0.127319	1.03724
1.22223e-05	1.40991	8.41064e-06	1.40991		0.223294	1.01767	0.127966	1.0467
1.22955e-05	1.42029	8.4198e-06	1.42059		0.228172	1.02682	0.128744	1.05738
1.23718e-05	1.43036	8.42896e-06	1.43036		0.233094	1.03689	0.129477	1.06684
1.24573e-05	1.43982	8.44421e-06	1.44073		0.238059	1.04788	0.130298	1.07721
1.2558e-05	1.45081	8.46252e-06	1.45081		0.242894	1.05765	0.131118	1.0879
1.26678e-05	1.46057	8.48694e-06	1.46088		0.247816	1.06711	0.132068	1.09736
1.27869e-05	1.47034	8.51746e-06	1.47064		0.252652	1.07748	0.133061	1.10773
1.2915e-05	1.48041	8.55103e-06	1.48102		0.257573	1.08755	0.134054	1.1178
1.30615e-05	1.49078	8.59375e-06	1.49017		0.262625	1.09762	0.135133	1.12848
1.32202e-05	1.50085	8.63342e-06	1.50085		0.267978	1.10769	0.136299	1.13764
1.33942e-05	1.51062	8.6792e-06	1.51093		0.273807	1.11838	0.137594	1.14832
1.35803e-05	1.52069	8.71887e-06	1.52069		0.280239	1.12784	0.138932	1.15778
1.37909e-05	1.53107	8.7616e-06	1.53076		0.287752	1.1376	0.140444	1.16877
1.40167e-05	1.54114	8.79517e-06	1.54083		0.29643	1.14828	0.142041	1.17884
1.4267e-05	1.5509	8.83484e-06	1.5509		0.306662	1.15835	0.143897	1.18891
1.45294e-05	1.56067	8.87146e-06	1.56067		0.318621	1.16812	0.145797	1.19928
1.48285e-05	1.57135	8.91113e-06	1.57104		0.333127	1.1788	0.147913	1.20875
1.51306e-05	1.58112	8.95081e-06	1.58112		0.350181	1.18826	0.150158	1.21821
1.54541e-05	1.59149	8.99963e-06	1.59119		0.370645	1.19864	0.152446	1.22889
1.57837e-05	1.60187	9.04541e-06	1.60065		0.394908	1.2084	0.15482	1.23896
1.61285e-05	1.61102	9.10034e-06	1.61133		0.424137	1.21908	0.157238	1.24872
1.64764e-05	1.62109	9.15222e-06	1.62079		0.459021	1.22885	0.159613	1.25879
1.68274e-05	1.63208	9.21021e-06	1.63116		0.500856	1.23923	0.161814	1.26978
1.71692e-05	1.64185	9.26819e-06	1.64185		0.550679	1.24899	0.163887	1.27924
1.75171e-05	1.65131	9.33533e-06	1.65131		0.611769	1.25906	0.165959	1.28931
1.78589e-05	1.66168	9.40552e-06	1.66168		0.684689	1.26883	0.167988	1.29938
1.82068e-05	1.67175	9.47571e-06	1.67175		0.772504	1.2792	0.170276	1.30915
1.85638e-05	1.68182	9.552e-06	1.68243		0.875085	1.28988	0.172781	1.31922
1.89423e-05	1.69189	9.6344e-06	1.69159		0.99515	1.29904	0.175803	1.32929
1.93542e-05	1.70258	9.72595e-06	1.70227		1.13287	1.30942	0.1793	1.33906
1.9809e-05	1.71204	9.82056e-06	1.71173		1.29132	1.31888	0.183617	1.34974
2.034e-05	1.7218	9.92737e-06	1.72272		1.46704	1.32986	0.188712	1.35981
2.09534e-05	1.73248	1.00403e-05	1.73279		1.66348	1.33932	0.194972	1.36957
2.16766e-05	1.74255	1.01715e-05	1.74286		1.87589	1.34909	0.202354	1.37995
2.2522e-05	1.75232	1.03058e-05	1.75323		2.10514	1.36007	0.211075	1.39032
2.35474e-05	1.763	1.04553e-05	1.7627		2.34648	1.37045	0.221221	1.4004
2.47528e-05	1.77246	1.0614e-05	1.77216		2.6038	1.3793	0.233353	1.40955
2.61993e-05	1.78284	1.07758e-05	1.78284		2.87147	1.38968	0.247557	1.42023
2.79144e-05	1.7926	1.09436e-05	1.79291		3.14778	1.39944	0.264265	1.43
2.99805e-05	1.80328	1.11145e-05	1.80267		3.42971	1.40982	0.283823	1.44037
3.24463e-05	1.81305	1.12823e-05	1.81274		3.71854	1.42019	0.30705	1.45014
3.54034e-05	1.82343	1.1438e-05	1.82373		4.0078	1.42996	0.334422	1.4599
3.89252e-05	1.83319	1.15845e-05	1.83319		4.29663	1.44095	0.366414	1.47028
4.32434e-05	1.84326	1.1731e-05	1.84326		4.58676	1.45071	0.404536	1.48005
4.83978e-05	1.85303	1.18744e-05	1.85333		4.8717	1.46017	0.449264	1.49103
5.46051e-05	1.8634	1.20361e-05	1.8631		5.1506	1.47024	0.501374	1.50049
6.18561e-05	1.87408	1.22131e-05	1.87317		5.42001	1.48031	0.561645	1.51087
7.0343e-05	1.88324	1.24268e-05	1.88324		5.68509	1.49069	0.63232	1.52063
8.00781e-05	1.89362	1.2674e-05	1.89301		5.93723	1.50046	0.713659	1.53101
9.12781e-05	1.90308	1.29791e-05	1.90369		6.17813	1.51053	0.806568	1.54169
0.000103699	1.91406	1.33392e-05	1.91376		6.40436	1.52182	0.911998	1.55115
0.000117584	1.92352	1.37817e-05	1.92352		6.62023	1.53067	1.03012	1.56031
0.000132599	1.93329	1.43036e-05	1.9339		6.82012	1.54074	1.16482	1.57099
0.000148804	1.94427	1.492e-05	1.94427		7.00361	1.55081	1.31334	1.58106
0.000165863	1.95465	1.56372e-05	1.95435		7.1681	1.56088	1.4774	1.59144
0.000184052	1.9635	1.64948e-05	1.9635		7.31748	1.57095	1.66045	1.6012
0.000202972	1.97388	1.74988e-05	1.97418		7.44485	1.58133	1.86078	1.61158
0.000222504	1.98364	1.86798e-05	1.98395		7.54933	1.59048	2.07751	1.62195
0.000242432	1.99402	2.00623e-05	1.99432		7.63006	1.60116	2.30547	1.6308
0.000262848	2.00439	2.17041e-05	2.00409		7.69439	1.61184	2.56235	1.64148
0.000283295	2.01416	2.36389e-05	2.01385		7.73109	1.62161	2.83003	1.65156
0.000303711	2.02515	2.59003e-05	2.02423		7.75181	1.63199	3.11324	1.66163
0.000324219	2.03491	2.8595e-05	2.034		7.75095	1.64145	3.41287	1.6717
0.00034436	2.04437	3.17566e-05	2.04498		7.73843	1.65213	3.72674	1.68238
0.000364075	2.05444	3.54401e-05	2.05444		7.7095	1.66189	4.04666	1.69184
0.000383118	2.06451	3.97003e-05	2.06482		7.67367	1.67227	4.38384	1.70191
0.000401855	2.07489	4.4696e-05	2.07458		7.62617	1.68142	4.72491	1.71229
0.000419678	2.08466	5.04456e-05	2.08496		7.57912	1.69211	5.0893	1.72205
0.000436707	2.09473	5.70129e-05	2.09564		7.5286	1.70218	5.46318	1.73212
0.000452698	2.10602	6.44653e-05	2.1051		7.47809	1.71133	5.82886	1.7425
0.000467957	2.11487	7.28149e-05	2.11426		7.42887	1.72201	6.22303	1.75226
0.000482086	2.12494	8.23364e-05	2.12494		7.38483	1.73208	6.61462	1.76264
0.000495056	2.13501	9.28345e-05	2.13501		7.34339	1.74277	7.00879	1.7724
0.000506683	2.14508	0.000104431	2.14539		7.30539	1.75162	7.41765	1.78248
0.000517242	2.15515	0.000117371	2.15515		7.27647	1.76291	7.83945	1.79255
0.000526245	2.16553	0.000131531	2.16553		7.251	1.77267	8.27162	1.80201
0.00053363	2.17468	0.000146851	2.1759		7.23114	1.78244	8.69429	1.81299
0.000539337	2.18536	0.000162964	2.18475		7.21559	1.79312	9.08371	1.82337
0.000543884	2.19604	0.000181122	2.19543		7.20869	1.80319	9.51977	1.83283
0.000546478	2.20581	0.000200043	2.20551		7.2061	1.81296	9.91696	1.8429
0.000547943	2.21619	0.000220062	2.21558		7.20825	1.82303	10.3228	1.85328
0.000547882	2.22565	0.000241241	2.22565		7.21387	1.83249	10.7243	1.86243
0.000546997	2.23633	0.000263428	2.23633		7.22682	1.84286	11.1172	1.87311
0.000544952	2.24609	0.000286041	2.24579		7.24409	1.85263	11.5317	1.88349
0.000542419	2.25647	0.000309875	2.25586		7.26568	1.863	11.9548	1.89325
0.000539063	2.26562	0.000333984	2.26624		7.28985	1.87338	12.3692	1.90241
0.000535736	2.27631	0.000359741	2.276		7.3218	1.88284	12.7578	1.9137
0.000532166	2.28638	0.000386169	2.28607		7.35634	1.89322	13.1636	1.92377
0.000528595	2.29553	0.000412018	2.29645		7.3952	1.90359	13.5781	1.93323
0.000525116	2.30621	0.00043988	2.30621		7.43621	1.91366	13.9796	1.94391
0.000522003	2.31628	0.00046756	2.31659		7.48543	1.92373	14.3638	1.95368
0.000519073	2.32697	0.000495422	2.32635		6.73766	1.91336	13.6428	1.9433
0.000516388	2.33582	0.000524323	2.33643		6.07797	1.90298	12.8959	1.93323
0.000514343	2.34711	0.000554138	2.3465		5.48693	1.89352	12.2527	1.92316
0.000512543	2.35687	0.000584686	2.35596		4.95503	1.88315	11.5878	1.91401
0.000511139	2.36664	0.000614563	2.36694		4.47451	1.87308	10.9445	1.90272
0.00051004	2.37732	0.00064209	2.37732		4.04234	1.863	10.3573	1.89264
0.000509552	2.38739	0.000672913	2.38678		3.65119	1.85293	9.76154	1.88379
0.000509369	2.39716	0.000700989	2.39685		3.2976	1.84286	9.17869	1.87311
0.000509521	2.40723	0.000729675	2.40723		2.97725	1.83279	8.63471	1.86304
0.000509918	2.41669	0.000758057	2.41638		2.68842	1.82303	8.09936	1.85267
0.000510834	2.42706	0.000785828	2.42706		2.42592	1.81265	7.58559	1.84321
0.000512054	2.43683	0.000815125	2.43744		2.1889	1.80258	7.08046	1.83283
0.00051358	2.4472	0.000845032	2.4472		1.97303	1.79251	6.58008	1.82306
0.000515289	2.45758	0.000874329	2.45636		1.77918	1.78213	6.10819	1.81238
0.000517548	2.46704	0.000901794	2.46765		1.60303	1.77237	5.64408	1.80292
0.000519989	2.47742	0.000930481	2.47772		1.44415	1.7623	5.20587	1.79224
0.000522736	2.48779	0.000959778	2.48718		1.29996	1.75162	4.77413	1.78248
0.000525635	2.49786	0.000988159	2.49786		1.17043	1.74246	4.36096	1.7724
0.000529114	2.50793	0.00101532	2.50763		1.053	1.73147	3.96635	1.76264
0.000476257	2.49756	0.000964355	2.49725		0.947227	1.72232	3.58427	1.75226
0.000429626	2.48718	0.00091156	2.48718		0.852677	1.71164	3.22722	1.74158
0.000387848	2.47772	0.000866089	2.47711		0.767626	1.70157	2.88917	1.73212
0.00035025	2.46735	0.000819092	2.46796		0.691208	1.69211	2.56753	1.72144
0.000316284	2.45728	0.000773621	2.45667		0.622649	1.68173	2.26316	1.71229
0.000285736	2.4472	0.000732117	2.44659		0.561645	1.67196	1.98598	1.7016
0.000258087	2.43713	0.000690002	2.43774		0.506382	1.66159	1.72781	1.69153
0.000233093	2.42706	0.000648804	2.42706		0.457121	1.65152	1.49424	1.68146
0.000210449	2.41699	0.000610352	2.41699		0.412912	1.64114	1.28139	1.672
0.000190033	2.40723	0.00057251	2.40662		0.373149	1.63107	1.09315	1.66102
0.000171478	2.39685	0.000536194	2.39716		0.337142	1.621	0.926072	1.65125
0.000154724	2.38678	0.000500488	2.38678		0.305194	1.61154	0.781441	1.64118
0.000139465	2.37671	0.000465118	2.37701		0.276138	1.60086	0.656411	1.63141
0.000125763	2.36633	0.000431763	2.36633		0.250536	1.5914	0.551326	1.62165
0.000113312	2.35657	0.000398956	2.35687		0.227525	1.58163	0.462993	1.61158
0.000102081	2.3465	0.000367981	2.34619		0.20706	1.57156	0.389943	1.60151
9.18884e-05	2.33582	0.000337463	2.33643		0.188755	1.56149	0.329932	1.59083
8.27332e-05	2.32666	0.000308258	2.32635		0.172694	1.55142	0.281621	1.58136
7.44324e-05	2.31567	0.000280365	2.31659		0.158274	1.54043	0.24216	1.57099
6.69556e-05	2.30652	0.000253357	2.30621		0.145538	1.53128	0.210428	1.56061
6.02722e-05	2.29584	0.000228119	2.29553		0.134227	1.5209	0.184826	1.55115
5.42603e-05	2.28577	0.000204224	2.28607		0.124297	1.51053	0.164362	1.54139
4.88586e-05	2.27631	0.000181488	2.27539		0.115489	1.50046	0.14774	1.53101
4.40125e-05	2.26593	0.000159973	2.26624		0.107761	1.491	0.13427	1.52155
3.97003e-05	2.25616	0.000140381	2.25555		0.100853	1.48092	0.123217	1.51056
3.57941e-05	2.24579	0.000122131	2.24548		0.0948523	1.47116	0.114151	1.5011
3.2312e-05	2.23572	0.000105621	2.23541		0.0895419	1.46048	0.106595	1.49073
2.9187e-05	2.22534	9.05762e-05	2.22595		0.0849224	1.4501	0.100206	1.48035
2.63763e-05	2.21527	7.72705e-05	2.21497		0.0807777	1.44034	0.0947227	1.46998
2.38312e-05	2.2052	6.54602e-05	2.2052		0.0771511	1.42996	0.0901032	1.46021
2.15729e-05	2.19574	5.52368e-05	2.19513		0.0739131	1.42019	0.0860017	1.45075
1.9519e-05	2.18506	4.63989e-05	2.18536		0.0711068	1.40982	0.0823751	1.44068
1.77094e-05	2.1756	3.89709e-05	2.1756		0.0685596	1.39975	0.0791371	1.43
1.60828e-05	2.16583	3.27271e-05	2.16553		0.0662714	1.39029	0.0762445	1.41993
1.46362e-05	2.15576	2.75635e-05	2.15546		0.0642854	1.37961	0.0735677	1.41016
1.33423e-05	2.14569	2.33215e-05	2.14478		0.0624462	1.36984	0.0710636	1.39979
1.2207e-05	2.13562	1.99066e-05	2.13531		0.0607927	1.35946	0.0688186	1.38941
1.11877e-05	2.12463	1.71173e-05	2.12494		0.0592514	1.34939	0.0666599	1.37964
1.02875e-05	2.11548	1.48743e-05	2.11456		0.0578482	1.33932	0.0646308	1.36957
9.48792e-06	2.1051	1.30646e-05	2.1051		0.0565444	1.32895	0.0627743	1.36011
8.78601e-06	2.09473	1.1618e-05	2.09534		0.0553355	1.31949	0.060974	1.34943
8.16345e-06	2.08466	1.04431e-05	2.08496		0.0541828	1.30972	0.0592427	1.33936
7.61719e-06	2.0752	9.49097e-06	2.0755		0.0531164	1.29965	0.0576712	1.32929
7.12891e-06	2.06512	8.70972e-06	2.06451		0.0520932	1.28927	0.0561731	1.31952
6.70471e-06	2.05536	8.06885e-06	2.05505		0.0523393	1.2792	0.0547915	1.30915
6.32935e-06	2.04468	7.53479e-06	2.04468		0.0512211	1.26944	0.0534704	1.29938
6.00281e-06	2.0343	7.08313e-06	2.0343		0.0502497	1.25876	0.0522357	1.28901
5.70984e-06	2.02454	6.69556e-06	2.02393		0.0493171	1.24808	0.051057	1.27894
5.45349e-06	2.01416	6.36902e-06	2.01416		0.0484321	1.23831	0.0499345	1.26886
5.22461e-06	2.00439	6.0791e-06	2.0047		0.0475816	1.22885	0.0488681	1.25849
5.02625e-06	1.99402	5.82275e-06	1.99463		0.046744	1.21878	0.0478104	1.24842
4.84619e-06	1.98395	5.59387e-06	1.98395		0.0459323	1.2084	0.046826	1.23865
4.68445e-06	1.97449	5.3894e-06	1.97388		0.0451379	1.19894	0.0458589	1.22858
4.54407e-06	1.96381	5.2002e-06	1.96411		0.0443522	1.18796	0.0449178	1.21882
4.41406e-06	1.95404	5.02319e-06	1.95374		0.043588	1.1788	0.0439852	1.20905
4.29718e-06	1.94366	4.8645e-06	1.94336		0.0428282	1.16873	0.0430354	1.19898
4.18823e-06	1.93359	4.71191e-06	1.93359		0.0420942	1.15744	0.0421719	1.18891
4.08905e-06	1.92352	4.56848e-06	1.92352		0.0413732	1.14798	0.0412566	1.17823
3.99689e-06	1.91315	4.43726e-06	1.91406		0.0406565	1.13791	0.0403759	1.16816
3.91144e-06	1.90369	4.31e-06	1.90338		0.0399442	1.12784	0.0395038	1.15778
3.82996e-06	1.89392	4.18762e-06	1.89331		0.0392491	1.11807	0.0386576	1.14863
3.75458e-06	1.88385	4.07654e-06	1.88324		0.0385583	1.108	0.0377812	1.13825
3.68225e-06	1.87347	3.97064e-06	1.87347		0.0378718	1.09762	0.0369134	1.12848
3.69965e-06	1.8634	3.87299e-06	1.8631		0.0372026	1.08755	0.0361233	1.11811
3.62061e-06	1.85364	3.7796e-06	1.85333		0.0365248	1.07748	0.0352728	1.10804
3.55194e-06	1.84296	3.69232e-06	1.84296		0.035847	1.06741	0.0344309	1.09766
3.48602e-06	1.83228	3.60901e-06	1.83289		0.0351692	1.05765	0.0336236	1.08759
3.42346e-06	1.82251	3.52966e-06	1.82281		0.0345129	1.04696	0.0328205	1.07782
3.36334e-06	1.81305	3.45428e-06	1.81244		0.0338437	1.0375	0.0319916	1.06745
3.30414e-06	1.80298	3.37952e-06	1.80237		0.0331875	1.02743	0.0311929	1.05768
3.24677e-06	1.7926	3.30994e-06	1.7926		0.0325313	1.01675	0.0303985	1.047
3.19061e-06	1.78314	3.24158e-06	1.78253		0.0318793	1.0076	0.029617	1.03754
3.13507e-06	1.77216	3.17505e-06	1.77277		0.0312361	0.997221	0.0288356	1.02778
3.08105e-06	1.763	3.10913e-06	1.763		0.0305841	0.98654	0.0280671	1.01709
3.02734e-06	1.75293	3.04199e-06	1.75293		0.0299236	0.977384	0.0273029	1.00733
2.97546e-06	1.74164	2.98096e-06	1.74286		0.0292846	0.967008	0.0265301	0.997869
2.9245e-06	1.73218	2.91626e-06	1.73218		0.0286327	0.956938	0.0257746	0.986883
2.87384e-06	1.72211	2.854e-06	1.72211		0.0279937	0.947477	0.0250234	0.977117
2.82349e-06	1.71204	2.79236e-06	1.71173		0.0273375	0.936796	0.0242635	0.966436
2.77435e-06	1.70227	2.73254e-06	1.70258		0.0267115	0.926725	0.0235253	0.956975
2.72552e-06	1.6922	2.67059e-06	1.6922		0.0260509	0.916654	0.0227956	0.946904
2.677e-06	1.68182	2.60925e-06	1.68243		0.0254119	0.906889	0.0220444	0.936529
2.6297e-06	1.67175	2.55341e-06	1.67206		0.0247557	0.896513	0.0212759	0.926458
2.58179e-06	1.66168	2.49329e-06	1.66199		0.0241167	0.886137	0.0205722	0.916692
2.53387e-06	1.65161	2.43378e-06	1.65161		0.0234691	0.876371	0.0198123	0.906316
2.48596e-06	1.64185	2.37671e-06	1.64154		0.0228215	0.865385	0.0190611	0.89655
2.43958e-06	1.63116	2.31995e-06	1.63177		0.0221653	0.85623	0.0183056	0.885564
2.39227e-06	1.6217	2.26135e-06	1.6214		0.0215091	0.846159	0.0175673	0.876104
2.34589e-06	1.61163	2.2049e-06	1.61163		0.0208528	0.836088	0.0168118	0.866033
2.2995e-06	1.60095	2.14874e-06	1.60095		0.0201923	0.825712	0.0160606	0.856572
2.25342e-06	1.5918	2.09351e-06	1.59149		0.0195231	0.815641	0.015318	0.846196
2.20795e-06	1.58142	2.03827e-06	1.58173		0.0188625	0.805265	0.0145581	0.836126
2.16187e-06	1.57074	1.98395e-06	1.57104		0.018189	0.79611	0.0138155	0.826055
2.11517e-06	1.56158	1.92993e-06	1.56128		0.0175155	0.785734	0.0130557	0.815984
2.07001e-06	1.55121	1.87531e-06	1.55182		0.016842	0.775663	0.0122915	0.805608
2.02393e-06	1.54114	1.8219e-06	1.54083		0.0161555	0.765592	0.011536	0.794927
1.97876e-06	1.53168	1.7688e-06	1.53107		0.0154691	0.755827	0.0107761	0.785161
1.93237e-06	1.521	1.71509e-06	1.52039		0.0147826	0.746061	0.0100249	0.776006
1.88812e-06	1.51093	1.6629e-06	1.51093		0.0140962	0.735075	0.00930822	0.765935
1.84143e-06	1.50085	1.61133e-06	1.50085		0.0133967	0.725004	0.00853109	0.755864
1.79626e-06	1.49109	1.55823e-06	1.49048		0.012693	0.714628	0.00775829	0.745488
1.74988e-06	1.48071	1.50391e-06	1.48041		0.0119807	0.705168	0.00695957	0.735113
1.70471e-06	1.47034	1.45416e-06	1.47064		0.0112683	0.695402	0.00613928	0.725347
1.65894e-06	1.46057	1.40045e-06	1.46027		0.0105473	0.684721	0.00531898	0.715276
1.61316e-06	1.44958	1.34735e-06	1.4505		0.00983062	0.674955	0.00457208	0.704595
1.56677e-06	1.44043	1.29395e-06	1.43951		0.00909667	0.664884	0.00374315	0.69544
1.52039e-06	1.43036	1.24176e-06	1.43005		0.00836271	0.654814	0.00294012	0.684453
1.474e-06	1.42029	1.18835e-06	1.41998		0.00762013	0.644743	0.00212414	0.674993
1.42731e-06	1.40991	1.13525e-06	1.41052		0.00687755	0.634672	0.00136428	0.665227
1.38e-06	1.39984	1.08276e-06	1.40015		0.0060961	0.624296	0.000540101	0.654241
1.33331e-06	1.38947	1.02905e-06	1.39008		0.0053492	0.614836	-0.000280628	0.645086
1.28571e-06	1.38031	9.76563e-07	1.38		0.00459798	0.60507	-0.00108797	0.635015
1.2381e-06	1.36993	9.22852e-07	1.36993		0.00383726	0.594084	-0.00192122	0.624944
1.19049e-06	1.35986	8.68835e-07	1.35956		0.00305625	0.584318	-0.00276742	0.614263
1.14197e-06	1.34979	8.1543e-07	1.34888		0.00228172	0.574247	-0.00362226	0.604192
1.09344e-06	1.34003	7.61719e-07	1.33911		0.00149078	0.563566	-0.00451164	0.594121
1.04492e-06	1.33026	7.08618e-07	1.32996		0.000698116	0.554106	-0.00541828	0.583745
9.96399e-07	1.31927	6.57959e-07	1.31989		-0.000107934	0.54434	-0.0063681	0.574285
9.4696e-07	1.3092	6.03027e-07	1.30981		-0.000908371	0.533964	-0.00732223	0.564519
8.97217e-07	1.29883	5.48401e-07	1.29944		-0.00172737	0.523283	-0.00826342	0.553838
8.46863e-07	1.28937	4.91943e-07	1.28906		-0.00254422	0.514128	-0.00923482	0.544378
7.96509e-07	1.2796	4.3396e-07	1.2793		-0.00337617	0.503446	-0.0102192	0.533696
7.45544e-07	1.26892	3.75977e-07	1.26923		-0.0042051	0.493681	-0.0111604	0.523626
6.94885e-07	1.25916	3.23181e-07	1.25854		-0.00502972	0.483305	-0.0121793	0.514165
6.43005e-07	1.24908	2.64587e-07	1.24939		-0.00585433	0.473539	-0.0132154	0.503789
5.91125e-07	1.23901	2.07825e-07	1.2384		-0.00676098	0.463468	-0.0142861	0.494024
5.38635e-07	1.22894	1.50146e-07	1.22894		-0.00762013	0.453092	-0.0153482	0.483342
4.86145e-07	1.21887	9.64355e-08	1.21918		-0.00848792	0.443327	-0.0164318	0.473272
4.30908e-07	1.2085	3.81775e-08	1.20819		-0.00937729	0.432951	-0.0175371	0.463201
3.78113e-07	1.19904	-1.98364e-08	1.19904		-0.0102494	0.42349	-0.0186251	0.453435
3.25012e-07	1.18927	-7.69043e-08	1.18896		-0.0111474	0.41342	-0.0197778	0.44367
2.7124e-07	1.17828	-1.35803e-07	1.17889		-0.0120454	0.403044	-0.020896	0.433294
2.16034e-07	1.16852	-1.95618e-07	1.16821		-0.0129521	0.392668	-0.0220358	0.423528
1.61285e-07	1.15845	-2.56042e-07	1.15814		-0.0138673	0.383207	-0.0231626	0.413457
1.05377e-07	1.14777	-3.18909e-07	1.14807		-0.0147869	0.372221	-0.0243283	0.402776
4.93469e-08	1.13831	-3.82996e-07	1.1377		-0.0157195	0.36276	-0.0254163	0.39301
-7.62939e-09	1.12854	-4.50134e-07	1.12823		-0.0166607	0.35269	-0.0265733	0.383245
-6.4209e-08	1.11816	-5.17578e-07	1.11847		-0.0175975	0.342314	-0.0276656	0.373174
-1.22101e-07	1.10748	-5.84106e-07	1.10779		-0.018556	0.332853	-0.0287881	0.362798
-1.7984e-07	1.09833	-6.52771e-07	1.09833		-0.0195015	0.322477	-0.0298761	0.353338
-2.38647e-07	1.08765	-7.22351e-07	1.08765		-0.0204772	0.312406	-0.0309684	0.342046
-2.97241e-07	1.07788	-7.88879e-07	1.07758		-0.0214443	0.302336	-0.0320477	0.332891
-3.5553e-07	1.0675	-8.60901e-07	1.06812		-0.02242	0.292265	-0.0331227	0.323125
-4.13818e-07	1.05774	-9.34143e-07	1.05774		-0.0234087	0.281889	-0.034215	0.312139
-4.77905e-07	1.04767	-1.00983e-06	1.04797		-0.0244017	0.272123	-0.0352555	0.302373
-5.38635e-07	1.03729	-1.0849e-06	1.03729		-0.0253947	0.262358	-0.0363521	0.291997
-5.99976e-07	1.02753	-1.1615e-06	1.02722		-0.0264049	0.252287	-0.0374401	0.282537
-6.62842e-07	1.01715	-1.23962e-06	1.01715		-0.0274109	0.242216	-0.0385453	0.272771
-7.24487e-07	1.00769	-1.31653e-06	1.00739		-0.0284384	0.231535	-0.0396549	0.26209
-7.87964e-07	0.99762	-1.39801e-06	0.99762		-0.029453	0.222074	-0.0407774	0.252324
-8.5144e-07	0.987244	-1.47705e-06	0.987244		-0.0304805	0.212004	-0.0419215	0.242864
-9.15527e-07	0.976868	-1.55762e-06	0.977478		-0.0315167	0.202238	-0.0430742	0.231878
-9.80225e-07	0.967407	-1.63727e-06	0.967407		-0.0325701	0.191557	-0.0442486	0.221502
-1.04523e-06	0.956421	-1.71967e-06	0.956726		-0.033602	0.181486	-0.0454099	0.211431
-1.11115e-06	0.94696	-1.79657e-06	0.94696		-0.0346554	0.17172	-0.0465929	0.20136
-1.17767e-06	0.93689	-1.87836e-06	0.937195		-0.0357132	0.1611	-0.0477888	0.191015
-1.2439e-06	0.926514	-1.95557e-06	0.927124		-0.0367839	0.150938	-0.0490106	0.180944
-1.31165e-06	0.917053	-2.03491e-06	0.916748		-0.0378459	0.140837	-0.0501763	0.170904
-1.37848e-06	0.906677	-2.11182e-06	0.907288		-0.0389123	0.130949	-0.0514024	0.160802
-1.44745e-06	0.896606	-2.18903e-06	0.895996		-0.039996	0.120756	-0.0526026	0.150792
-1.51581e-06	0.886536	-2.26532e-06	0.886841		-0.0410624	0.110594	-0.0537942	0.140783
-1.58478e-06	0.876465	-2.34131e-06	0.877075		-0.0421503	0.100706	-0.0550031	0.13062
-1.65466e-06	0.866089	-2.41852e-06	0.866089		-0.0432426	0.0904826	-0.0562335	0.120488
-1.72485e-06	0.856323	-2.49207e-06	0.856323		-0.0443435	0.0804423	-0.0574553	0.110418
-1.79504e-06	0.846558	-2.56958e-06	0.845947		-0.0454402	0.0704021	-0.0586685	0.100286
-1.86646e-06	0.836487	-2.64648e-06	0.836487		-0.0465368	0.0602397	-0.0599119	0.0903676
-1.93756e-06	0.826416	-2.72461e-06	0.826721		-0.0476463	0.0500468	-0.0611208	0.0800832
-2.01019e-06	0.815735	-2.80304e-06	0.81604		-0.0487602	0.0400065	-0.0623685	0.0699514
-2.08191e-06	0.806274	-2.88239e-06	0.806274		-0.0498698	0.0299968	-0.0635687	0.0599111
-2.15454e-06	0.796204	-2.96326e-06	0.796814		-0.050988	0.0198039	-0.0648208	0.0499624
-2.22778e-06	0.786438	-3.04474e-06	0.785828		-0.0521018	0.00991621	-0.0660167	0.0398
-2.30225e-06	0.775757	-3.12775e-06	0.775452		-0.0532416	-0.000215625	-0.0672773	0.0296682
-2.37518e-06	0.765686	-3.20984e-06	0.765381		-0.0543512	-0.0105	-0.0684603	0.0196889
-2.44965e-06	0.75592	-3.29346e-06	0.75531		-0.055491	-0.0204488	-0.0697037	0.00961812
-2.52441e-06	0.7453	-3.37799e-06	0.744965		-0.0566221	-0.0304585	-0.0708996	-0.000574756
-2.6001e-06	0.735138	-3.46436e-06	0.734894		-0.0577489	-0.0406819	-0.0721473	-0.010554
-2.67517e-06	0.725037	-3.54675e-06	0.724854		-0.058988	-0.0507527	-0.0733216	-0.0206858
-2.75055e-06	0.715149	-3.63342e-06	0.714752		-0.0601623	-0.0608541	-0.0745348	-0.0308177
-2.82715e-06	0.704956	-3.71826e-06	0.704742		-0.0612978	-0.0708943	-0.0757609	-0.0407054
-2.90253e-06	0.694794	-3.80249e-06	0.694733		-0.0624203	-0.0809957	-0.0769871	-0.0509593
-2.97943e-06	0.684906	-3.88794e-06	0.68457		-0.0635471	-0.0910665	-0.078183	-0.060969
-3.05664e-06	0.674683	-3.97491e-06	0.674438		-0.0646956	-0.101015	-0.0793918	-0.0711619
-3.13446e-06	0.664642	-4.06128e-06	0.664368		-0.0658397	-0.111178	-0.0805964	-0.0812327
-3.21198e-06	0.654602	-4.14703e-06	0.654236		-0.0669665	-0.121126	-0.0818052	-0.091212
-3.28949e-06	0.64444	-4.23492e-06	0.644318		-0.0680933	-0.131319	-0.0830098	-0.101344
-3.36792e-06	0.634247	-4.32037e-06	0.634033		-0.0692201	-0.141543	-0.0841409	-0.111476
-3.44666e-06	0.624207	-4.40857e-06	0.623901		-0.0703297	-0.151552	-0.0853498	-0.121424
-3.52509e-06	0.614197	-4.49341e-06	0.613861		-0.0714695	-0.161532	-0.0865198	-0.130702
-3.60413e-06	0.604004	-4.58191e-06	0.603912		-0.0725661	-0.171694	-0.0876423	-0.140742
-3.68286e-06	0.594116	-4.66644e-06	0.59375		-0.0736713	-0.181856	-0.088808	-0.150721
-3.76343e-06	0.583984	-4.75555e-06	0.583618		-0.0747766	-0.191958	-0.0899737	-0.160823
-3.84186e-06	0.5737	-4.83917e-06	0.573639		-0.0758473	-0.201937	-0.0910962	-0.170863
-3.92242e-06	0.563751	-4.92706e-06	0.563568		-0.0769396	-0.211916	-0.0922187	-0.180903
-4.00238e-06	0.553741	-5.0116e-06	0.553375		-0.0780189	-0.222139	-0.0933844	-0.190882
-4.08203e-06	0.543518	-5.09979e-06	0.543396		-0.0790939	-0.23221	-0.0945069	-0.201014
-4.16962e-06	0.533447	-5.1828e-06	0.533264		-0.0801517	-0.242159	-0.0955862	-0.211085
-4.25262e-06	0.523346	-5.26855e-06	0.523132		-0.0812008	-0.25226	-0.0966656	-0.221217
-4.33289e-06	0.513306	-5.35522e-06	0.513245		-0.0822542	-0.262423	-0.0977881	-0.231227
-4.41223e-06	0.503204	-5.44189e-06	0.502991		-0.0833249	-0.272463	-0.0988674	-0.241481
-4.49188e-06	0.493134	-5.52643e-06	0.492981		-0.0843352	-0.282534	-0.0999467	-0.251399
-4.57306e-06	0.483185	-5.61188e-06	0.482788		-0.0853757	-0.292818	-0.101026	-0.261531
-4.65393e-06	0.473022	-5.69702e-06	0.472717		-0.0863471	-0.301821	-0.102062	-0.271601
-4.73358e-06	0.463074	-5.78247e-06	0.462738		-0.0873401	-0.311922	-0.103142	-0.281703
-4.81323e-06	0.452881	-5.86761e-06	0.452606		-0.0883331	-0.321901	-0.104178	-0.291682
-4.89288e-06	0.442657	-5.94757e-06	0.442474		-0.0893261	-0.332064	-0.105257	-0.301844
-4.97131e-06	0.432648	-6.03302e-06	0.432526		-0.090319	-0.342074	-0.106293	-0.311762
-5.05188e-06	0.422668	-6.11572e-06	0.423248		-0.0912689	-0.352175	-0.107329	-0.321864
-5.12939e-06	0.412506	-6.19507e-06	0.413208		-0.0922187	-0.362215	-0.108366	-0.331965
-5.20752e-06	0.402344	-6.27747e-06	0.403229		-0.0931685	-0.372225	-0.109402	-0.341975
-5.28564e-06	0.392242	-6.35986e-06	0.393127		-0.0941183	-0.382418	-0.110438	-0.352046
-5.36133e-06	0.382263	-6.43921e-06	0.383087		-0.095025	-0.392397	-0.111474	-0.362239
-5.43854e-06	0.372284	-6.51855e-06	0.373047		-0.0959316	-0.402529	-0.11251	-0.372187
-5.51483e-06	0.362061	-6.60095e-06	0.363068		-0.0968383	-0.412508	-0.113546	-0.382228
-5.59082e-06	0.35199	-6.6803e-06	0.352936		-0.0977017	-0.422701	-0.114583	-0.392359
-5.66559e-06	0.342041	-6.75659e-06	0.342865		-0.0985652	-0.432711	-0.115662	-0.402491
-5.73975e-06	0.33194	-6.83289e-06	0.332733		-0.0994287	-0.442721	-0.116698	-0.412501
-5.81421e-06	0.321777	-6.91223e-06	0.322723		-0.100249	-0.452852	-0.117777	-0.422572
-5.88989e-06	0.311737	-6.98853e-06	0.312469		-0.101069	-0.462801	-0.118814	-0.432612
-5.9613e-06	0.301666	-7.06482e-06	0.302551		-0.101846	-0.472994	-0.119936	-0.442713
-6.03485e-06	0.291382	-7.14111e-06	0.292419		-0.102624	-0.482973	-0.121015	-0.452845
-6.10352e-06	0.282379	-7.21436e-06	0.282349		-0.103357	-0.493075	-0.122138	-0.462825
-6.17371e-06	0.272278	-7.29065e-06	0.272247		-0.104091	-0.503145	-0.12326	-0.472895
-6.2439e-06	0.262299	-7.36389e-06	0.262268		-0.104782	-0.513308	-0.124426	-0.482875
-6.31409e-06	0.252136	-7.44019e-06	0.252106		-0.105473	-0.523195	-0.125592	-0.493128
-6.38428e-06	0.242126	-7.51343e-06	0.242188		-0.106121	-0.533327	-0.126801	-0.503138
-6.45142e-06	0.232025	-7.58667e-06	0.232086		-0.106768	-0.5433	-0.128053	-0.513047
-6.51855e-06	0.221985	-7.65991e-06	0.221985		-0.107373	-0.553359	-0.129348	-0.523124
-6.58569e-06	0.211975	-7.73315e-06	0.211975		-0.108452	-0.563433	-0.130686	-0.53314
-6.65283e-06	0.201782	-7.8064e-06	0.201904		-0.108927	-0.573507	-0.132025	-0.543238
-6.71692e-06	0.191803	-7.87964e-06	0.191711		-0.109402	-0.583498	-0.133406	-0.553282
-6.78101e-06	0.181671	-7.95288e-06	0.181763		-0.109877	-0.593664	-0.134831	-0.563349
-6.84509e-06	0.171692	-8.02612e-06	0.171722		-0.110352	-0.603664	-0.136299	-0.573454
-6.90613e-06	0.161499	-8.09937e-06	0.161591		-0.110826	-0.613765	-0.137767	-0.583491
-6.96716e-06	0.151489	-8.17566e-06	0.151459		-0.111258	-0.623827	-0.139321	-0.593601
-7.0282e-06	0.141479	-8.2489e-06	0.141449		-0.111647	-0.634005	-0.140875	-0.603724
-7.08618e-06	0.131348	-8.3252e-06	0.131378		-0.112079	-0.644167	-0.142473	-0.613917
-7.14417e-06	0.121399	-8.39844e-06	0.121338		-0.112467	-0.654207	-0.14407	-0.623927
-7.1991e-06	0.111206	-8.47778e-06	0.111237		-0.112899	-0.664217	-0.145711	-0.634059
-7.25403e-06	0.101227	-8.55408e-06	0.101105		-0.113287	-0.674257	-0.147351	-0.644007
-7.30591e-06	0.0911255	-8.63342e-06	0.0911255		-0.113676	-0.684328	-0.149035	-0.65417
-7.35779e-06	0.0810547	-8.71277e-06	0.0810547		-0.106725	-0.674349	-0.136774	-0.64416
-7.40662e-06	0.0708923	-8.79517e-06	0.0710754		-0.101026	-0.664217	-0.127017	-0.633998
-7.45544e-06	0.0610046	-8.87756e-06	0.0608215		-0.0961043	-0.654238	-0.118684	-0.623896
-7.50122e-06	0.0508728	-8.96301e-06	0.0508118		-0.0917869	-0.644106	-0.111474	-0.613917
-7.547e-06	0.0408997	-9.05151e-06	0.0409027		-0.0878582	-0.634005	-0.105041	-0.603755
-7.58972e-06	0.0308411	-9.14307e-06	0.0308258		-0.0842748	-0.623858	-0.0992991	-0.593589
-7.66602e-06	0.0207672	-9.23767e-06	0.0208099		-0.0809936	-0.613701	-0.0940751	-0.583479
-7.69958e-06	0.0106934	-9.33228e-06	0.0107117		-0.0780146	-0.603737	-0.0892829	-0.573426
-7.73315e-06	0.000701904	-9.42993e-06	0.000668335		-0.075122	-0.593636	-0.0848792	-0.563316
-7.76672e-06	-0.0094635	-9.53064e-06	-0.00939941		-0.0724884	-0.583596	-0.0808209	-0.553291
-7.80029e-06	-0.0194641	-9.6344e-06	-0.0195038
-7.83386e-06	-0.0295654	-9.73816e-06	-0.029541
-7.86438e-06	-0.0396271	-9.84802e-06	-0.0396515
-7.89185e-06	-0.0498047	-9.95789e-06	-0.0497742
-7.92236e-06	-0.059967	-1.00708e-05	-0.059967
-7.94983e-06	-0.0700073	-1.01837e-05	-0.0699768
-7.98035e-06	-0.0800171	-1.02997e-05	-0.0801086
-8.00781e-06	-0.0900574	-1.04156e-05	-0.0900574
-8.03528e-06	-0.100128	-1.05347e-05	-0.10022
-7.54395e-06	-0.0901489	-9.66797e-06	-0.09021
-7.14111e-06	-0.0800171	-8.97827e-06	-0.0800476
-6.79321e-06	-0.0700378	-8.38928e-06	-0.0699463
-6.48804e-06	-0.059906	-7.87964e-06	-0.059967
-6.21033e-06	-0.0498047	-7.42493e-06	-0.0498047
-5.95703e-06	-0.0396576	-7.01904e-06	-0.0396393
-5.7251e-06	-0.0295013	-6.64978e-06	-0.0295288
-5.51453e-06	-0.0195374	-6.31104e-06	-0.0194763
-5.31006e-06	-0.00943604	-5.99976e-06	-0.00936584
-5.1239e-06	0.000604248	-5.71289e-06	0.00065918

## Sheet: Fig. 3i
CV Conditions:							1. Measurement (Ar)		2. Measurement (Air)		3. Measurement (O2)
Working electrode: glassy carbon disk							WE(1).Current density (mA cm-2)	WE(1).Potential (V) vs Fc/FcH+	WE(1).Current density (mA cm-2)	WE(1).Potential (V) vs Fc/FcH+	WE(1).Current density (mA cm-2)	WE(1).Potential (V) vs Fc/FcH+
WE radius:	1.5	mm					-0.00460791	-0.558255	-0.00419949	-0.563268	-0.0089067	-0.563741
WE area:	7.06858	mm2					-0.0052499	-0.56799	-0.00468778	-0.573995	-0.00973132	-0.573522
Counter electrode: glassy carbon rod							-0.00577273	-0.579159	-0.00523911	-0.584197	-0.010435	-0.583449
Reference electrode: Ag/AgCl in LiCl/EtOH saturated solution							-0.00626491	-0.589929	-0.00590225	-0.593794	-0.0108581	-0.593993
5 mL acetonitrile (MeCN)							-0.00669276	-0.600012	-0.00623685	-0.605028	-0.0114583	-0.604021
152 mg NBu4NO3 (0,1 mol L-1)							-0.00712234	-0.610937	-0.00656929	-0.614519	-0.0120411	-0.614244
Scan rate: 50 mV s-1							-0.00753767	-0.620153	-0.00719919	-0.624742	-0.0124426	-0.623888
Step rate: -0,01							-0.00794307	-0.629736	-0.00754976	-0.63579	-0.0128614	-0.634325
							-0.00832472	-0.641088	-0.00775181	-0.646257	-0.0135004	-0.643663
1. Measurement: sparging electrolyte solution with argon for 5 min							-0.00869342	-0.651525	-0.00826946	-0.657518	-0.0138414	-0.654497
2. Measurement: no sparging of electrolyte solution, measurement under air							-0.00910098	-0.659216	-0.00861614	-0.665453	-0.0142041	-0.664629
3. Measurement: sparging electrolyte solution with oxygen for 5 min							-0.00947659	-0.669653	-0.00918733	-0.673479	-0.0148431	-0.675218
							-0.00984788	-0.679846	-0.00975722	-0.684801	-0.0151669	-0.684526
Average potential E1/2 for Fc/FcH+ as reference:							-0.0101846	-0.689856	-0.0101976	-0.694506	-0.0154734	-0.69475
At argon:	0.5492						-0.0104955	-0.700567	-0.0102796	-0.704454	-0.0160131	-0.704912
At air and O2:	0.55385						-0.0108452	-0.709997	-0.0107416	-0.715349	-0.0164578	-0.714861
							-0.0111604	-0.720159	-0.011264	-0.725572	-0.016665	-0.724626
1. Measurement (Ar)		2. Measurement (Air)		3. Measurement (O2)			-0.0114885	-0.7302	-0.0113158	-0.735216	-0.0171572	-0.734819
WE(1).Current (A)	WE(1).Potential (V)	WE(1).Current (A)	WE(1).Potential (V)	WE(1).Current (A)	WE(1).Potential (V)		-0.0117864	-0.740301	-0.0115921	-0.745378	-0.0176105	-0.7455
-3.25714e-07	-0.00905457	-2.96844e-07	-0.00941772	-6.29578e-07	-0.00989075		-0.0120929	-0.750311	-0.0121145	-0.754045	-0.0178005	-0.755113
-3.71094e-07	-0.0187897	-3.3136e-07	-0.0201447	-6.87866e-07	-0.0196716		-0.0123649	-0.760687	-0.0122052	-0.765123	-0.018271	-0.76491
-4.08051e-07	-0.0299591	-3.70331e-07	-0.0303467	-7.3761e-07	-0.029599		-0.0126714	-0.770391	-0.0124253	-0.775591	-0.0187114	-0.774614
-4.42841e-07	-0.0407288	-4.17206e-07	-0.0399445	-7.67517e-07	-0.0401428		-0.0129262	-0.781134	-0.0128744	-0.785906	-0.0189186	-0.785204
-4.73083e-07	-0.0508118	-4.40857e-07	-0.051178	-8.09937e-07	-0.0501709		-0.0132284	-0.790838	-0.0130341	-0.795793	-0.0192986	-0.794786
-5.03448e-07	-0.0617371	-4.64355e-07	-0.0606689	-8.51135e-07	-0.0603943		-0.0135004	-0.801062	-0.0131766	-0.805406	-0.0198296	-0.805467
-5.32806e-07	-0.0709534	-5.08881e-07	-0.0708923	-8.79517e-07	-0.0700378		-0.0137594	-0.809881	-0.0136213	-0.815538	-0.0200584	-0.814958
-5.61462e-07	-0.0805359	-5.33661e-07	-0.0819397	-9.09119e-07	-0.0804749		-0.0140271	-0.820867	-0.0139407	-0.825792	-0.0203865	-0.826525
-5.8844e-07	-0.0918884	-5.47943e-07	-0.0924072	-9.54285e-07	-0.0898132		-0.0142861	-0.831823	-0.0139839	-0.835314	-0.020991	-0.835741
-6.14502e-07	-0.102325	-5.84534e-07	-0.103668	-9.78394e-07	-0.100647		-0.0145624	-0.840887	-0.0143466	-0.846239	-0.0212716	-0.845476
-6.43311e-07	-0.110016	-6.09039e-07	-0.111603	-1.00403e-06	-0.110779		-0.0148215	-0.851049	-0.0146747	-0.854814	-0.021617	-0.85573
-6.69861e-07	-0.120453	-6.49414e-07	-0.119629	-1.04919e-06	-0.121368		-0.0150719	-0.861212	-0.0147999	-0.865221	-0.0222171	-0.866136
-6.96106e-07	-0.130646	-6.89697e-07	-0.130951	-1.07208e-06	-0.130676		-0.0153611	-0.87055	-0.015141	-0.876421	-0.0226402	-0.875994
-7.1991e-07	-0.140656	-7.20825e-07	-0.140656	-1.09375e-06	-0.1409		-0.0156116	-0.881811	-0.0155382	-0.886247	-0.0229813	-0.886308
-7.41882e-07	-0.151367	-7.26624e-07	-0.150604	-1.1319e-06	-0.151062		-0.0158749	-0.891607	-0.0156072	-0.896044	-0.0235425	-0.896898
-7.66602e-07	-0.160797	-7.59277e-07	-0.161499	-1.16333e-06	-0.161011		-0.0161037	-0.901403	-0.015931	-0.906236	-0.024216	-0.906236
-7.88879e-07	-0.170959	-7.96204e-07	-0.171722	-1.17798e-06	-0.170776		-0.0163887	-0.911444	-0.0163326	-0.91704	-0.024583	-0.915666
-8.12073e-07	-0.181	-7.99866e-07	-0.181366	-1.21277e-06	-0.180969		-0.0166304	-0.921728	-0.0165959	-0.9265	-0.0254033	-0.926531
-8.3313e-07	-0.191101	-8.19397e-07	-0.191528	-1.24481e-06	-0.19165		-0.0168722	-0.931738	-0.0168938	-0.936937	-0.0262063	-0.936693
-8.54797e-07	-0.201111	-8.56323e-07	-0.200195	-1.25824e-06	-0.201263		-0.0171356	-0.941931	-0.0174378	-0.947038	-0.0267719	-0.945757
-8.74023e-07	-0.211487	-8.62732e-07	-0.211273	-1.2915e-06	-0.21106		-0.017373	-0.951879	-0.0177271	-0.956529	-0.0277217	-0.956377
-8.95691e-07	-0.221191	-8.78296e-07	-0.221741	-1.32263e-06	-0.220764		-0.0176537	-0.961645	-0.0180422	-0.966753	-0.0289004	-0.966814
-9.13696e-07	-0.231934	-9.10034e-07	-0.232056	-1.33728e-06	-0.231354		-0.0179127	-0.970922	-0.018733	-0.976641	-0.0299193	-0.976579
-9.35059e-07	-0.241638	-9.21326e-07	-0.241943	-1.36414e-06	-0.240936		-0.0182192	-0.982397	-0.0192684	-0.987047	-0.0312447	-0.986925
-9.54285e-07	-0.251862	-9.31396e-07	-0.251556	-1.40167e-06	-0.251617		-0.0184783	-0.992346	-0.0197389	-0.997667	-0.0330234	-0.996843
-9.72595e-07	-0.260681	-9.6283e-07	-0.261688	-1.41785e-06	-0.261108		-0.0187675	-1.00196	-0.0207406	-1.00694	-0.0347072	-1.00685
-9.91516e-07	-0.271667	-9.85413e-07	-0.271942	-1.44104e-06	-0.272675		-0.0190827	-1.01246	-0.0216731	-1.01702	-0.0367277	-1.0168
-1.00983e-06	-0.282623	-9.88464e-07	-0.281464	-1.48376e-06	-0.281891		-0.0193763	-1.02109	-0.0224632	-1.02727	-0.0394088	-1.02733
-1.02936e-06	-0.291687	-1.0141e-06	-0.292389	-1.5036e-06	-0.291626		-0.0197217	-1.03226	-0.023875	-1.03728	-0.0421201	-1.03777
-1.04767e-06	-0.301849	-1.03729e-06	-0.300964	-1.52802e-06	-0.30188		-0.0200584	-1.04233	-0.025386	-1.04662	-0.0450818	-1.04753
-1.06537e-06	-0.312012	-1.04614e-06	-0.311371	-1.57043e-06	-0.312286		-0.0204384	-1.05262	-0.0269014	-1.05724	-0.0487386	-1.05733
-1.08582e-06	-0.32135	-1.07025e-06	-0.322571	-1.60034e-06	-0.322144		-0.0208096	-1.06254	-0.0289997	-1.06749	-0.052417	-1.06703
-1.10352e-06	-0.332611	-1.09833e-06	-0.332397	-1.62445e-06	-0.332458		-0.0212241	-1.07288	-0.0314519	-1.07799	-0.056104	-1.07759
-1.12213e-06	-0.342407	-1.10321e-06	-0.342194	-1.66412e-06	-0.343048		-0.0216645	-1.08237	-0.0338481	-1.08803	-0.0603825	-1.08763
-1.13831e-06	-0.352203	-1.1261e-06	-0.352386	-1.71173e-06	-0.352386		-0.0221351	-1.09263	-0.0368098	-1.09776	-0.0645876	-1.09792
-1.15845e-06	-0.362244	-1.15448e-06	-0.36319	-1.73767e-06	-0.361816		-0.0226402	-1.103	-0.0401082	-1.10753	-0.0686071	-1.1082
-1.17554e-06	-0.372528	-1.1731e-06	-0.37265	-1.79565e-06	-0.372681		-0.0232144	-1.11277	-0.0432038	-1.11797	-0.072959	-1.11907
-1.19263e-06	-0.382538	-1.19415e-06	-0.383087	-1.85242e-06	-0.382843		-0.0238577	-1.12214	-0.0464936	-1.12892	-0.0773195	-1.12813
-1.21124e-06	-0.392731	-1.2326e-06	-0.393188	-1.8924e-06	-0.391907		-0.0244837	-1.13373	-0.0502756	-1.13848	-0.0812051	-1.13817
-1.22803e-06	-0.402679	-1.25305e-06	-0.402679	-1.95953e-06	-0.402527		-0.0252479	-1.14393	-0.0535956	-1.1494	-0.0853498	-1.14852
-1.24786e-06	-0.412445	-1.27533e-06	-0.412903	-2.04285e-06	-0.412964		-0.0260466	-1.1536	-0.0569329	-1.15865	-0.0894124	-1.15761
-1.26617e-06	-0.421722	-1.32416e-06	-0.422791	-2.11487e-06	-0.422729		-0.0269273	-1.16337	-0.0605293	-1.16826	-0.0929526	-1.16777
-1.28784e-06	-0.433197	-1.362e-06	-0.433197	-2.20856e-06	-0.433075		-0.0278728	-1.17277	-0.0638364	-1.17861	-0.0967087	-1.17769
-1.30615e-06	-0.443146	-1.39526e-06	-0.443817	-2.33429e-06	-0.442993		-0.0288788	-1.18342	-0.0670658	-1.18852	-0.100508	-1.18782
-1.3266e-06	-0.452759	-1.46606e-06	-0.453094	-2.45331e-06	-0.453003		-0.029984	-1.1937	-0.0707787	-1.19856	-0.103919	-1.19805
-1.34888e-06	-0.463257	-1.53198e-06	-0.463165	-2.59613e-06	-0.462952		-0.0311109	-1.20368	-0.0744787	-1.20912	-0.107545	-1.20818
-1.36963e-06	-0.471893	-1.58783e-06	-0.473419	-2.78564e-06	-0.47348		-0.0323413	-1.21366	-0.0783254	-1.21926	-0.111733	-1.21825
-1.39404e-06	-0.483063	-1.68762e-06	-0.483429	-2.97729e-06	-0.483917		-0.0335717	-1.22373	-0.0828673	-1.22923	-0.115619	-1.22817
-1.41785e-06	-0.493134	-1.79443e-06	-0.492767	-3.18665e-06	-0.493683		-0.0348713	-1.23389	-0.0878668	-1.23918	-0.120066	-1.23815
-1.4447e-06	-0.503418	-1.90155e-06	-0.503387	-3.44513e-06	-0.503479		-0.0361924	-1.24357	-0.0929095	-1.24846	-0.125333	-1.2484
-1.47095e-06	-0.513336	-2.04987e-06	-0.513641	-3.70514e-06	-0.513184		-0.0375178	-1.25425	-0.0990401	-1.25862	-0.130902	-1.25829
-1.50024e-06	-0.523682	-2.22321e-06	-0.524139	-3.96576e-06	-0.523743		-0.0388346	-1.26404	-0.105818	-1.26866	-0.136903	-1.2683
-1.53137e-06	-0.533173	-2.39258e-06	-0.53418	-4.26819e-06	-0.533783		-0.040173	-1.27396	-0.113072	-1.27855	-0.144286	-1.27855
-1.56464e-06	-0.543427	-2.60193e-06	-0.543915	-4.56543e-06	-0.544067		-0.0414898	-1.28449	-0.121274	-1.28862	-0.152014	-1.28856
-1.60034e-06	-0.553802	-2.83508e-06	-0.55368	-4.84955e-06	-0.554352		-0.0427289	-1.29511	-0.130945	-1.29897	-0.16026	-1.29881
-1.64093e-06	-0.563568	-3.05389e-06	-0.564117	-5.15717e-06	-0.565216		-0.0439075	-1.3039	-0.140918	-1.30916	-0.169802	-1.30916
-1.6864e-06	-0.572937	-3.28644e-06	-0.575073	-5.46539e-06	-0.57428		-0.0450386	-1.31397	-0.152662	-1.31923	-0.180206	-1.31923
-1.73065e-06	-0.584534	-3.55377e-06	-0.584625	-5.74005e-06	-0.58432		-0.0461093	-1.32435	-0.166218	-1.329	-0.190957	-1.329
-1.78467e-06	-0.594727	-3.78845e-06	-0.595551	-6.03302e-06	-0.594666		-0.0471239	-1.33472	-0.180638	-1.33937	-0.203347	-1.33876
-1.84113e-06	-0.604401	-4.02435e-06	-0.604797	-6.32019e-06	-0.60376		-0.0480478	-1.34357	-0.196742	-1.34975	-0.216731	-1.34883
-1.90338e-06	-0.614166	-4.27856e-06	-0.61441	-6.57043e-06	-0.613922		-0.0489415	-1.35425	-0.21522	-1.3586	-0.230676	-1.35982
-1.97021e-06	-0.623566	-4.51233e-06	-0.624756	-6.83594e-06	-0.62384		-0.0497057	-1.36493	-0.234821	-1.36989	-0.246391	-1.36958
-2.04132e-06	-0.634216	-4.7406e-06	-0.634674	-7.10449e-06	-0.633972		-0.0504915	-1.3747	-0.256062	-1.37905	-0.264179	-1.37935
-2.11945e-06	-0.644501	-5.00305e-06	-0.644714	-7.34558e-06	-0.644196		-0.0511391	-1.38477	-0.279635	-1.38912	-0.282484	-1.3882
-2.1991e-06	-0.65448	-5.26459e-06	-0.655273	-7.60193e-06	-0.654327		-0.0517953	-1.39454	-0.304244	-1.39949	-0.302992	-1.4001
-2.28607e-06	-0.664459	-5.5365e-06	-0.665405	-7.89795e-06	-0.664398		-0.0524256	-1.4043	-0.32963	-1.40895	-0.326392	-1.40895
-2.37305e-06	-0.67453	-5.85754e-06	-0.675385	-8.17261e-06	-0.674316		-0.0529523	-1.41437	-0.357175	-1.41933	-0.351044	-1.41933
-2.4649e-06	-0.684692	-6.21094e-06	-0.685333	-8.48694e-06	-0.684296		-0.0534661	-1.42536	-0.385022	-1.43031	-0.377855	-1.43001
-2.55829e-06	-0.694366	-6.56738e-06	-0.694611	-8.85925e-06	-0.69455		-0.0539324	-1.43543	-0.412264	-1.43916	-0.408681	-1.43978
-2.65198e-06	-0.705048	-7.00073e-06	-0.704773	-9.25293e-06	-0.704437		-0.0543728	-1.44489	-0.440845	-1.45046	-0.441449	-1.44954
-2.74506e-06	-0.714844	-7.47986e-06	-0.714813	-9.67712e-06	-0.714447		-0.0547656	-1.45496	-0.468778	-1.45992	-0.476291	-1.45961
-2.83966e-06	-0.724762	-7.99255e-06	-0.724701	-1.0199e-05	-0.724701		-0.0551585	-1.46412	-0.494596	-1.46968	-0.515794	-1.46999
-2.93274e-06	-0.735291	-8.57239e-06	-0.734772	-1.07452e-05	-0.734711		-0.0554866	-1.4751	-0.519766	-1.47975	-0.557716	-1.48036
-3.02032e-06	-0.745911	-9.25598e-06	-0.745117	-1.13281e-05	-0.744965		-0.0558234	-1.48517	-0.543857	-1.49043	-0.601796	-1.48982
-3.10364e-06	-0.7547	-9.96094e-06	-0.75531	-1.20026e-05	-0.75531		-0.0561558	-1.49433	-0.564105	-1.5002	-0.650539	-1.49959
-3.18359e-06	-0.764771	-1.0791e-05	-0.765381	-1.2738e-05	-0.765381		-0.0564408	-1.50471	-0.582066	-1.50936	-0.702261	-1.50997
-3.25928e-06	-0.775146	-1.17493e-05	-0.775146	-1.34979e-05	-0.775146		-0.0567473	-1.51539	-0.598385	-1.52065	-0.75558	-1.52034
-3.33099e-06	-0.785522	-1.27686e-05	-0.785522	-1.43738e-05	-0.784912		-0.0570409	-1.52485	-0.610344	-1.53072	-0.813692	-1.53011
-3.3963e-06	-0.794373	-1.39069e-05	-0.795898	-1.53198e-05	-0.794983		-0.0573345	-1.53553	-0.618763	-1.53987	-0.874955	-1.54048
-3.45947e-06	-0.805054	-1.5213e-05	-0.804749	-1.63055e-05	-0.805969		-0.057628	-1.5456	-0.626146	-1.55086	-0.936002	-1.55025
-3.51349e-06	-0.815735	-1.65985e-05	-0.81604	-1.74164e-05	-0.815735		-0.0579087	-1.55536	-0.629254	-1.56062	-1.00163	-1.56032
-3.56903e-06	-0.8255	-1.81e-05	-0.825195	-1.86737e-05	-0.8255		-0.0581807	-1.56605	-0.62947	-1.57009	-1.07157	-1.57039
-3.61481e-06	-0.835571	-1.97662e-05	-0.835266	-1.99677e-05	-0.834351		-0.0584699	-1.57581	-0.628434	-1.58077	-1.14064	-1.57985
-3.66119e-06	-0.845337	-2.15057e-05	-0.845642	-2.14172e-05	-0.846252		-0.0587549	-1.58619	-0.625455	-1.59023	-1.21318	-1.59084
-3.70575e-06	-0.855103	-2.33002e-05	-0.855103	-2.30713e-05	-0.855103		-0.0590657	-1.59626	-0.619583	-1.60091	-1.2883	-1.60091
-3.74298e-06	-0.865173	-2.52472e-05	-0.865479	-2.48138e-05	-0.865479		-0.0594241	-1.60724	-0.613755	-1.61159	-1.36299	-1.61098
-3.7793e-06	-0.87616	-2.72156e-05	-0.876465	-2.6709e-05	-0.87616		-0.0597176	-1.61579	-0.60689	-1.62105	-1.43682	-1.62105
-3.81226e-06	-0.88623	-2.91412e-05	-0.885315	-2.88879e-05	-0.885925		-0.0600371	-1.62617	-0.598428	-1.63112	-1.51453	-1.63112
-3.84338e-06	-0.895691	-3.11615e-05	-0.896606	-3.12042e-05	-0.895691		-0.0603609	-1.63624	-0.590139	-1.64089	-1.59008	-1.64089
-3.87115e-06	-0.905762	-3.3136e-05	-0.906067	-3.3667e-05	-0.905762		-0.060689	-1.6457	-0.582282	-1.65126	-1.66348	-1.65035
-3.89893e-06	-0.914917	-3.49609e-05	-0.915833	-3.64594e-05	-0.916138		-0.0610603	-1.65546	-0.573345	-1.66133	-1.73774	-1.66072
-3.92212e-06	-0.925903	-3.67401e-05	-0.925903	-3.94226e-05	-0.926514		-0.0613885	-1.66645	-0.56471	-1.67079	-1.80983	-1.6714
-3.94592e-06	-0.935974	-3.8443e-05	-0.936584	-4.25385e-05	-0.935974		-0.0617727	-1.67621	-0.556809	-1.68117	-1.87675	-1.68178
-3.96942e-06	-0.945129	-3.98743e-05	-0.94635	-4.59839e-05	-0.94574		-0.062131	-1.68659	-0.548693	-1.69216	-1.94367	-1.69155
-3.98956e-06	-0.955505	-4.11438e-05	-0.955505	-4.96399e-05	-0.956116		-0.0625153	-1.69666	-0.54049	-1.70162	-2.00671	-1.70192
-4.01123e-06	-0.966187	-4.22974e-05	-0.966797	-5.34088e-05	-0.966492		-0.0629427	-1.70704	-0.533323	-1.71138	-2.06283	-1.71138
-4.03198e-06	-0.975647	-4.31427e-05	-0.976868	-5.75165e-05	-0.976257		-0.0633226	-1.71711	-0.526242	-1.72176	-2.11594	-1.72145
-4.05273e-06	-0.986328	-4.37378e-05	-0.986023	-6.18469e-05	-0.986633		-0.0637371	-1.72657	-0.519032	-1.73183	-2.16645	-1.73183
-4.07349e-06	-0.996399	-4.42596e-05	-0.997009	-6.61621e-05	-0.996399		-0.0641732	-1.73755	-0.512729	-1.74129	-2.20703	-1.74098
-4.09332e-06	-1.00616	-4.44794e-05	-1.00677	-7.08008e-05	-1.00647		-0.064661	-1.74701	-0.506771	-1.75197	-2.2433	-1.75105
-4.11255e-06	-1.01685	-4.44946e-05	-1.01624	-7.57446e-05	-1.01654		-0.0651316	-1.75739	-0.500684	-1.76143	-2.27654	-1.76204
-4.133e-06	-1.02661	-4.44214e-05	-1.02692	-8.06274e-05	-1.026		-0.0655849	-1.76716	-0.495244	-1.77242	-2.30115	-1.77211
-4.15314e-06	-1.03699	-4.42108e-05	-1.03638	-8.57544e-05	-1.03699		-0.0661203	-1.77692	-0.490236	-1.78279	-2.31928	-1.78249
-4.17511e-06	-1.04706	-4.37958e-05	-1.04706	-9.10645e-05	-1.04706		-0.0666081	-1.7873	-0.485184	-1.79225	-2.33439	-1.79073
-4.20044e-06	-1.05804	-4.33838e-05	-1.05774	-9.6344e-05	-1.05713		-0.0671435	-1.79706	-0.480522	-1.80171	-2.3426	-1.80202
-4.22119e-06	-1.06659	-4.28986e-05	-1.0672	-0.000101563	-1.0672		-0.0677091	-1.80683	-0.476377	-1.81209	-2.34389	-1.81178
-4.24377e-06	-1.07697	-4.23004e-05	-1.07727	-0.000107056	-1.07727		-0.068279	-1.81751	-0.472275	-1.82216	-2.34303	-1.82277
-4.26666e-06	-1.08704	-4.17145e-05	-1.08704	-0.000112396	-1.08704		-0.0688575	-1.8285	-0.468303	-1.83223	-2.33742	-1.83254
-4.28986e-06	-1.0965	-4.11591e-05	-1.09741	-0.000117584	-1.0965		-0.0694619	-1.83796	-0.46485	-1.84291	-2.32533	-1.842
-4.3161e-06	-1.10626	-4.05273e-05	-1.10748	-0.000122833	-1.10687		-0.0700922	-1.84803	-0.461482	-1.85115	-2.31194	-1.85237
-4.33929e-06	-1.11725	-3.9917e-05	-1.11694	-0.00012793	-1.11755		-0.0707614	-1.8581	-0.458158	-1.86275	-2.29726	-1.86244
-4.36646e-06	-1.12701	-3.93585e-05	-1.12732	-0.00013266	-1.12793		-0.0714004	-1.86786	-0.455308	-1.8719	-2.27697	-1.87282
-4.39178e-06	-1.13739	-3.87848e-05	-1.13831	-0.00013739	-1.1377		-0.0721171	-1.87794	-0.452631	-1.8832	-2.25625	-1.88289
-4.41895e-06	-1.14746	-3.8205e-05	-1.14777	-0.000141846	-1.14807		-0.0728381	-1.8877	-0.449825	-1.89266	-2.23553	-1.89205
-4.44916e-06	-1.15784	-3.76984e-05	-1.15753	-0.000145813	-1.15753		-0.0735936	-1.89808	-0.447494	-1.90364	-2.21221	-1.90273
-4.47601e-06	-1.16791	-3.71979e-05	-1.16791	-0.000149567	-1.1676		-0.0743362	-1.90815	-0.445378	-1.91341	-2.18847	-1.91249
-4.50531e-06	-1.17737	-3.66882e-05	-1.17798	-0.000153137	-1.17798		-0.0751479	-1.91883	-0.443133	-1.92256	-2.16645	-1.92256
-4.53613e-06	-1.18835	-3.62427e-05	-1.18744	-0.000156006	-1.18713		-0.0759379	-1.92798	-0.44119	-1.93385	-2.14227	-1.93324
-4.57062e-06	-1.19781	-3.58215e-05	-1.19812	-0.000158569	-1.1972		-0.0767367	-1.93867	-0.43955	-1.94332	-2.11853	-1.9427
-4.60388e-06	-1.20819	-3.53912e-05	-1.20758	-0.000160919	-1.20819		-0.0776217	-1.94813	-0.437693	-1.95339	-2.09651	-1.95339
-4.63593e-06	-1.21796	-3.50067e-05	-1.21857	-0.000162659	-1.21826		-0.0784852	-1.9585	-0.436139	-1.96315	-2.07449	-1.96315
-4.67377e-06	-1.22772	-3.46527e-05	-1.22894	-0.00016394	-1.22864		-0.0793573	-1.96888	-0.434801	-1.97322	-2.05161	-1.97292
-4.70825e-06	-1.2381	-3.42957e-05	-1.2384	-0.000165009	-1.23688		-0.080238	-1.97956	-0.433506	-1.98451	-2.03175	-1.9836
-4.74609e-06	-1.24786	-3.39661e-05	-1.24786	-0.000165588	-1.24817		-0.0811404	-1.98902	-0.43221	-1.99397	-2.01189	-1.99367
-4.78607e-06	-1.25763	-3.36731e-05	-1.25824	-0.00016568	-1.25793		-0.0820859	-1.99878	-0.431174	-2.00343	-1.9916	-2.00405
-4.82635e-06	-1.26831	-3.33832e-05	-1.26831	-0.000165619	-1.26892		-0.0829623	-2.00855	-0.430138	-2.01442	-1.97346	-2.01381
-4.86725e-06	-1.2793	-3.31024e-05	-1.27838	-0.000165222	-1.27869		-0.0838776	-2.01832	-0.429059	-2.02449	-1.95662	-2.02358
-4.90997e-06	-1.28876	-3.28583e-05	-1.28906	-0.000164368	-1.28815		-0.0848144	-2.02961	-0.428368	-2.03365	-1.93936	-2.03395
-4.95453e-06	-1.29883	-3.26202e-05	-1.2973	-0.000163422	-1.29852		-0.0857815	-2.03937	-0.427763	-2.04402	-1.92295	-2.04402
-5.00183e-06	-1.3089	-3.23853e-05	-1.3089	-0.000162384	-1.30859		-0.0866493	-2.04883	-0.426857	-2.0547	-1.90827	-2.05379
-5.047e-06	-1.31866	-3.21838e-05	-1.31805	-0.00016095	-1.31897		-0.0875559	-2.05982	-0.426382	-2.06355	-1.89402	-2.06416
-5.09766e-06	-1.32874	-3.19946e-05	-1.32935	-0.000159485	-1.32904		-0.0885489	-2.06989	-0.426037	-2.07485	-1.87978	-2.07393
-5.14862e-06	-1.3385	-3.17963e-05	-1.33881	-0.00015802	-1.3382		-0.0894556	-2.07966	-0.425518	-2.08461	-1.86769	-2.08339
-5.20203e-06	-1.34888	-3.16315e-05	-1.34979	-0.000156372	-1.34888		-0.0904054	-2.08942	-0.42513	-2.09407	-1.85517	-2.09407
-5.25452e-06	-1.35895	-3.14819e-05	-1.35956	-0.000154694	-1.35864		-0.0913552	-2.09919	-0.425	-2.10506	-1.84351	-2.10323
-5.31189e-06	-1.36963	-3.13232e-05	-1.36871	-0.000153137	-1.36871		-0.0922619	-2.10987	-0.424698	-2.11421	-1.83315	-2.1136
-5.36774e-06	-1.37878	-3.11859e-05	-1.38	-0.000151428	-1.37939		-0.0932548	-2.12024	-0.424612	-2.12459	-1.82279	-2.12459
-5.42419e-06	-1.38947	-3.10699e-05	-1.38947	-0.00014975	-1.38885		-0.0941615	-2.13001	-0.424612	-2.13527	-1.81286	-2.13466
-5.48676e-06	-1.39893	-3.09387e-05	-1.39954	-0.000148193	-1.39954		-0.0951113	-2.13917	-0.424569	-2.14443	-1.80422	-2.14412
-5.54779e-06	-1.4093	-3.08289e-05	-1.4093	-0.000146637	-1.4093		-0.0961043	-2.14985	-0.424525	-2.15358	-1.79559	-2.15419
-5.60944e-06	-1.41968	-3.07343e-05	-1.41937	-0.00014502	-1.41907		-0.0970109	-2.15992	-0.424784	-2.16487	-1.78782	-2.16457
-5.67169e-06	-1.43036	-3.06427e-05	-1.43066	-0.000143616	-1.42975		-0.0979608	-2.16999	-0.425044	-2.17433	-1.78091	-2.17525
-5.73547e-06	-1.43982	-3.05511e-05	-1.44012	-0.000142212	-1.43982		-0.0989106	-2.17975	-0.425087	-2.18501	-1.77443	-2.18471
-5.80231e-06	-1.44958	-3.04779e-05	-1.44958	-0.000140778	-1.4502		-0.0999036	-2.19105	-0.425432	-2.19447	-1.76796	-2.19539
-5.86426e-06	-1.45935	-3.04047e-05	-1.46057	-0.000139496	-1.45996		-0.100897	-2.2002	-0.425864	-2.20516	-1.76278	-2.20577
-5.92896e-06	-1.46912	-3.03284e-05	-1.47064	-0.000138306	-1.46973		-0.10189	-2.21119	-0.42608	-2.21462	-1.75803	-2.21492
-5.99518e-06	-1.48041	-3.02795e-05	-1.4798	-0.000137085	-1.4801		-0.102883	-2.22065	-0.426641	-2.22621	-1.75328	-2.22438
-6.06354e-06	-1.49017	-3.02368e-05	-1.49017	-0.000135925	-1.49017		-0.103876	-2.23011	-0.427202	-2.23506	-1.74853	-2.23506
-6.12488e-06	-1.49963	-3.01727e-05	-1.50085	-0.000134888	-1.49994		-0.104869	-2.24079	-0.427548	-2.24513	-1.74551	-2.24544
-6.18896e-06	-1.51062	-3.01392e-05	-1.5097	-0.000133881	-1.51031		-0.105862	-2.25086	-0.428152	-2.2552	-1.74205	-2.2552
-6.25916e-06	-1.52069	-3.01147e-05	-1.521	-0.000132874	-1.52008		-0.106855	-2.26002	-0.428929	-2.26528	-1.73903	-2.26528
-6.32324e-06	-1.53046	-3.00781e-05	-1.53076	-0.000132019	-1.52954		-0.107891	-2.2707	-0.42949	-2.27596	-1.73687	-2.27565
-6.39038e-06	-1.54022	-3.00507e-05	-1.54022	-0.000131134	-1.54022		-0.108884	-2.28046	-0.430138	-2.28572	-1.73428	-2.28542
-6.45752e-06	-1.54999	-3.00415e-05	-1.55121	-0.00013031	-1.54938		-0.10992	-2.29236	-0.431045	-2.29549	-1.73212	-2.29549
-6.52161e-06	-1.56067	-3.00201e-05	-1.56036	-0.000129578	-1.55975		-0.110999	-2.30121	-0.431822	-2.30617	-1.7304	-2.30495
-6.5918e-06	-1.57104	-3.0014e-05	-1.57074	-0.000128845	-1.57074		-0.112079	-2.31128	-0.432685	-2.31502	-1.72867	-2.31563
-6.65588e-06	-1.58081	-3.0014e-05	-1.58142	-0.000128143	-1.58081		-0.113072	-2.32075	-0.433635	-2.32601	-1.72694	-2.32601
-6.72302e-06	-1.58997	-3.0011e-05	-1.59058	-0.000127533	-1.59027		-0.114151	-2.33051	-0.434542	-2.33608	-1.72565	-2.33577
-6.79321e-06	-1.60065	-3.00079e-05	-1.59973	-0.000126923	-1.60034		-0.11536	-2.34119	-0.435492	-2.34615	-1.72478	-2.34645
-6.8573e-06	-1.61072	-3.00262e-05	-1.61102	-0.000126373	-1.61072		-0.116439	-2.35187	-0.4367	-2.35591	-1.72349	-2.35591
-6.92444e-06	-1.62079	-3.00446e-05	-1.62048	-0.000125885	-1.6214		-0.117562	-2.36225	-0.437823	-2.36537	-1.72219	-2.36598
-6.99158e-06	-1.63055	-3.00476e-05	-1.63116	-0.000125427	-1.63086		-0.118684	-2.37171	-0.43873	-2.37636	-1.72176	-2.37514
-7.06177e-06	-1.64185	-3.0072e-05	-1.64062	-0.000124969	-1.64154		-0.119893	-2.38178	-0.440025	-2.38674	-1.72047	-2.38613
-7.13196e-06	-1.651	-3.01025e-05	-1.65131	-0.000124603	-1.65192		-0.121188	-2.39246	-0.44132	-2.39559	-1.7196	-2.3965
-7.20215e-06	-1.66199	-3.01178e-05	-1.66077	-0.000124268	-1.66107		-0.122397	-2.40192	-0.442442	-2.40657	-1.71874	-2.40627
-7.27234e-06	-1.67145	-3.01575e-05	-1.67236	-0.000123932	-1.67053		-0.123649	-2.41199	-0.443781	-2.41603	-1.71744	-2.41664
-7.34253e-06	-1.68091	-3.01971e-05	-1.68121	-0.000123596	-1.68121		-0.124987	-2.42237	-0.445292	-2.42702	-1.71701	-2.4261
-7.41272e-06	-1.69159	-3.02216e-05	-1.69128	-0.000123383	-1.69159		-0.126326	-2.43122	-0.44663	-2.43648	-1.71658	-2.43648
-7.48291e-06	-1.70166	-3.02643e-05	-1.70135	-0.000123138	-1.70135		-0.127707	-2.4419	-0.448055	-2.44655	-1.71615	-2.44716
-7.5531e-06	-1.71082	-3.03192e-05	-1.71143	-0.000122925	-1.71143		-0.129132	-2.45289	-0.449739	-2.45662	-1.71528	-2.45662
-7.62634e-06	-1.7215	-3.03589e-05	-1.72211	-0.000122772	-1.7218		-0.130686	-2.46204	-0.451164	-2.46669	-1.71528	-2.46639
-7.69653e-06	-1.73126	-3.04047e-05	-1.73187	-0.000122589	-1.73157		-0.132154	-2.47272	-0.452588	-2.47768	-1.71485	-2.47646
-7.76978e-06	-1.74316	-3.04688e-05	-1.74164	-0.000122437	-1.74164		-0.133795	-2.48218	-0.454445	-2.48744	-1.71442	-2.48714
-7.84607e-06	-1.75201	-3.05237e-05	-1.75232	-0.000122314	-1.7511		-0.135392	-2.49225	-0.455999	-2.4966	-1.71485	-2.49721
-7.92236e-06	-1.76208	-3.05847e-05	-1.76117	-0.000122192	-1.76178		-0.137076	-2.50263	-0.457553	-2.50667	-1.71528	-2.50667
-7.99255e-06	-1.77155	-3.06519e-05	-1.77216	-0.00012207	-1.77216		-0.138889	-2.5124	-0.459453	-2.51674	-1.71528	-2.51674
-8.06885e-06	-1.78131	-3.07159e-05	-1.78223	-0.000121979	-1.78192		-0.140616	-2.52277	-0.461223	-2.52742	-1.71528	-2.52651
-8.1543e-06	-1.79199	-3.07831e-05	-1.7923	-0.000121918	-1.7926		-0.142473	-2.53284	-0.46282	-2.5378	-1.71658	-2.5378
-8.23059e-06	-1.80267	-3.08685e-05	-1.80206	-0.000121826	-1.80206		-0.144459	-2.54291	-0.464936	-2.54726	-1.71701	-2.54756
-8.30994e-06	-1.81305	-3.09479e-05	-1.81152	-0.000121735	-1.81213		-0.146358	-2.55237	-0.466922	-2.55824	-1.71788	-2.55672
-8.38928e-06	-1.82251	-3.1012e-05	-1.82251	-0.000121704	-1.82129		-0.133924	-2.5423	-0.455265	-2.54726	-1.69111	-2.54787
-8.47473e-06	-1.83258	-3.11035e-05	-1.83289	-0.000121613	-1.83228		-0.124556	-2.53254	-0.445551	-2.53749	-1.66909	-2.53749
-8.56628e-06	-1.84326	-3.11951e-05	-1.84174	-0.000121552	-1.84265		-0.11713	-2.52216	-0.437262	-2.52834	-1.65096	-2.52742
-8.65173e-06	-1.85272	-3.12744e-05	-1.85272	-0.00012149	-1.85242		-0.110956	-2.5127	-0.429447	-2.51705	-1.63498	-2.51705
-8.74023e-06	-1.86279	-3.1369e-05	-1.86218	-0.000121399	-1.86279		-0.105775	-2.50263	-0.422453	-2.50667	-1.62203	-2.50606
-8.83484e-06	-1.87317	-3.14758e-05	-1.87317	-0.000121368	-1.87225		-0.101328	-2.49347	-0.416279	-2.49629	-1.61037	-2.4969
-8.92944e-06	-1.88202	-3.15704e-05	-1.88263	-0.000121338	-1.88263		-0.0974859	-2.48249	-0.410235	-2.48683	-1.60001	-2.48683
-9.0271e-06	-1.8927	-3.16711e-05	-1.8927	-0.000121307	-1.89331		-0.0941183	-2.47211	-0.404709	-2.47707	-1.59181	-2.47737
-9.12781e-06	-1.90369	-3.17902e-05	-1.90277	-0.000121246	-1.90277		-0.0911825	-2.46204	-0.399744	-2.467	-1.58361	-2.467
-9.23767e-06	-1.91284	-3.18909e-05	-1.91284	-0.000121246	-1.91254		-0.0885058	-2.45228	-0.395038	-2.45662	-1.57627	-2.45723
-9.34143e-06	-1.92352	-3.19916e-05	-1.92383	-0.000121216	-1.92261		-0.0860017	-2.44221	-0.390375	-2.44625	-1.57022	-2.44686
-9.4574e-06	-1.93298	-3.21228e-05	-1.93359	-0.000121185	-1.93329		-0.083843	-2.43213	-0.38636	-2.43709	-1.56461	-2.43587
-9.57031e-06	-1.94305	-3.22327e-05	-1.94275	-0.000121216	-1.94336		-0.0818139	-2.42145	-0.382431	-2.42671	-1.55943	-2.4258
-9.68933e-06	-1.95343	-3.23425e-05	-1.95282	-0.000121246	-1.95282		-0.0799574	-2.4123	-0.378675	-2.41664	-1.55511	-2.41634
-9.8175e-06	-1.9632	-3.24768e-05	-1.96289	-0.000121246	-1.96289		-0.0782305	-2.40162	-0.375178	-2.40688	-1.55036	-2.40627
-9.93958e-06	-1.97357	-3.26019e-05	-1.97357	-0.000121246	-1.97266		-0.076633	-2.39185	-0.371983	-2.39681	-1.54648	-2.39681
-1.00708e-05	-1.98364	-3.27148e-05	-1.98395	-0.000121338	-1.98395		-0.0751651	-2.38239	-0.368616	-2.38674	-1.54345	-2.38613
-1.02112e-05	-1.99371	-3.28644e-05	-1.99341	-0.000121368	-1.99371		-0.0738268	-2.37201	-0.36568	-2.37605	-1.53957	-2.37605
-1.03455e-05	-2.00317	-3.30048e-05	-2.00439	-0.000121429	-2.00287		-0.0725315	-2.36194	-0.36296	-2.36568	-1.53611	-2.36629
-9.46655e-06	-1.9931	-3.21808e-05	-1.99341	-0.000119537	-1.99402		-0.0712795	-2.35126	-0.360154	-2.35652	-1.53266	-2.35591
-8.80432e-06	-1.98334	-3.14941e-05	-1.98364	-0.000117981	-1.98364		-0.070157	-2.34058	-0.35765	-2.34584	-1.53007	-2.34554
-8.27942e-06	-1.97296	-3.09082e-05	-1.97449	-0.000116699	-1.97357		-0.0690345	-2.33143	-0.355232	-2.33638	-1.52662	-2.33608
-7.84302e-06	-1.9635	-3.03558e-05	-1.9632	-0.00011557	-1.9632		-0.0679552	-2.32075	-0.352771	-2.32601	-1.52403	-2.32601
-7.47681e-06	-1.95343	-2.98615e-05	-1.95282	-0.000114655	-1.95221		-0.0669622	-2.31006	-0.35044	-2.31593	-1.52144	-2.31563
-7.16248e-06	-1.94427	-2.9425e-05	-1.94244	-0.000113831	-1.94305		-0.0659692	-2.30091	-0.34841	-2.30556	-1.51841	-2.30586
-6.89087e-06	-1.93329	-2.89978e-05	-1.93298	-0.000113098	-1.93298		-0.0650712	-2.29084	-0.346381	-2.29518	-1.51582	-2.29518
-6.65283e-06	-1.92291	-2.86072e-05	-1.92322	-0.000112518	-1.92352		-0.0641818	-2.28107	-0.344223	-2.28542	-1.51366	-2.28511
-6.44531e-06	-1.91284	-2.82562e-05	-1.91315	-0.000111938	-1.91315		-0.0632924	-2.27039	-0.342453	-2.27504	-1.51064	-2.27626
-6.2561e-06	-1.90308	-2.79236e-05	-1.90277	-0.00011142	-1.90338		-0.062403	-2.26063	-0.340639	-2.26436	-1.50848	-2.26558
-6.0791e-06	-1.89301	-2.7594e-05	-1.8924	-0.000110992	-1.89301		-0.0615655	-2.25117	-0.338653	-2.25582	-1.50632	-2.2552
-5.92651e-06	-1.88293	-2.73102e-05	-1.88324	-0.000110596	-1.88202		-0.0607495	-2.24048	-0.337056	-2.24544	-1.50373	-2.24544
-5.78308e-06	-1.87225	-2.70325e-05	-1.87286	-0.000110229	-1.87195		-0.0599853	-2.23102	-0.335415	-2.23506	-1.50114	-2.23445
-5.65186e-06	-1.8631	-2.6767e-05	-1.86279	-0.000109924	-1.86249		-0.0591737	-2.22126	-0.333688	-2.22469	-1.49899	-2.22469
-5.52979e-06	-1.85242	-2.65198e-05	-1.85303	-0.000109589	-1.85242		-0.0584008	-2.20997	-0.332134	-2.21523	-1.49683	-2.21523
-5.41687e-06	-1.84265	-2.62939e-05	-1.84296	-0.000109314	-1.84296		-0.057641	-2.20081	-0.330709	-2.20485	-1.49424	-2.20485
-5.31311e-06	-1.83319	-2.60559e-05	-1.83289	-0.0001091	-1.83228		-0.0569027	-2.19044	-0.329155	-2.19539	-1.49251	-2.19417
-5.21851e-06	-1.82281	-2.58484e-05	-1.8222	-0.000108826	-1.8222		-0.0561429	-2.18006	-0.327644	-2.18562	-1.48992	-2.1844
-5.12695e-06	-1.81274	-2.56561e-05	-1.81183	-0.000108582	-1.81244		-0.055465	-2.16999	-0.326392	-2.17433	-1.48776	-2.17494
-5.03845e-06	-1.80206	-2.54578e-05	-1.80267	-0.000108337	-1.80206		-0.0547786	-2.16022	-0.324881	-2.16365	-1.4856	-2.16457
-4.95911e-06	-1.79138	-2.52808e-05	-1.79199	-0.000108154	-1.79169		-0.0540317	-2.15046	-0.323456	-2.1545	-1.48344	-2.1545
-4.87976e-06	-1.78223	-2.51099e-05	-1.78253	-0.00010791	-1.78223		-0.0533021	-2.13978	-0.322247	-2.14473	-1.48128	-2.14473
-4.80347e-06	-1.77155	-2.49359e-05	-1.77216	-0.000107727	-1.77216		-0.0525552	-2.1291	-0.320995	-2.13527	-1.47913	-2.13405
-4.73328e-06	-1.76086	-2.47711e-05	-1.76208	-0.000107544	-1.76178		-0.0518212	-2.11994	-0.319571	-2.12459	-1.47697	-2.12459
-4.66309e-06	-1.75171	-2.46277e-05	-1.75171	-0.00010733	-1.75201		-0.0511002	-2.11048	-0.318534	-2.11452	-1.47438	-2.11452
-4.59961e-06	-1.74164	-2.44843e-05	-1.74133	-0.000107147	-1.74133		-0.0503619	-2.10102	-0.317282	-2.10414	-1.47222	-2.10475
-4.53674e-06	-1.73187	-2.43317e-05	-1.73157	-0.000106995	-1.73126		-0.0496625	-2.08912	-0.315944	-2.09377	-1.47006	-2.09377
-4.47388e-06	-1.72119	-2.42065e-05	-1.72119	-0.000106781	-1.72241		-0.0489372	-2.07905	-0.314821	-2.084	-1.46704	-2.084
-4.41101e-06	-1.71143	-2.40784e-05	-1.71051	-0.000106628	-1.71173		-0.0481558	-2.06928	-0.313785	-2.07363	-1.46445	-2.07332
-4.35181e-06	-1.70197	-2.3938e-05	-1.70197	-0.000106476	-1.70135		-0.0474305	-2.0589	-0.312447	-2.06355	-1.46229	-2.06416
-4.29413e-06	-1.69128	-2.38251e-05	-1.69159	-0.000106293	-1.69159		-0.0466749	-2.04914	-0.311411	-2.0547	-1.45883	-2.05379
-4.24011e-06	-1.68182	-2.37091e-05	-1.68121	-0.00010611	-1.6806		-0.0459366	-2.03907	-0.310375	-2.04402	-1.45581	-2.04341
-4.18274e-06	-1.67206	-2.3587e-05	-1.67084	-0.000105957	-1.67084		-0.0451682	-2.02717	-0.309166	-2.03365	-1.45322	-2.03395
-4.12811e-06	-1.66077	-2.34772e-05	-1.66138	-0.000105804	-1.66138		-0.044391	-2.01893	-0.308043	-2.02327	-1.44977	-2.02388
-4.0744e-06	-1.65161	-2.33765e-05	-1.651	-0.000105621	-1.651		-0.0436441	-2.00733	-0.30705	-2.01381	-1.44631	-2.0132
-4.02222e-06	-1.64124	-2.32666e-05	-1.64154	-0.000105499	-1.64032		-0.0428627	-1.99909	-0.305841	-2.00374	-1.44243	-2.00313
-3.96851e-06	-1.63086	-2.31598e-05	-1.63177	-0.000105316	-1.63055		-0.0420942	-1.98871	-0.304633	-1.99367	-1.43897	-1.99367
-3.92059e-06	-1.62079	-2.30713e-05	-1.62048	-0.000105164	-1.62109		-0.0413041	-1.97773	-0.303596	-1.98451	-1.43466	-1.98329
-3.87207e-06	-1.61102	-2.29645e-05	-1.6098	-0.000105011	-1.61072		-0.0405529	-1.96827	-0.302474	-1.97322	-1.43034	-1.97292
-3.81927e-06	-1.60126	-2.28638e-05	-1.60065	-0.000104858	-1.60065		-0.0397585	-1.95881	-0.301265	-1.96346	-1.42602	-1.96346
-3.7677e-06	-1.59058	-2.27783e-05	-1.59088	-0.000104706	-1.59088		-0.0390375	-1.94874	-0.300229	-1.95339	-1.42127	-1.95339
-3.7149e-06	-1.5799	-2.26898e-05	-1.58142	-0.000104553	-1.5802		-0.0382992	-1.93836	-0.299106	-1.94301	-1.41609	-1.9427
-3.66302e-06	-1.57074	-2.25891e-05	-1.57074	-0.000104401	-1.57074		-0.0375783	-1.9289	-0.297854	-1.93355	-1.41134	-1.93294
-3.61206e-06	-1.56128	-2.25159e-05	-1.56067	-0.000104218	-1.56067		-0.0368659	-1.91822	-0.296775	-1.92317	-1.40487	-1.92226
-3.55988e-06	-1.55182	-2.24274e-05	-1.55029	-0.000104065	-1.5509		-0.0361535	-1.90845	-0.295652	-1.91219	-1.39882	-1.9131
-3.51044e-06	-1.53992	-2.23328e-05	-1.53992	-0.000103912	-1.53992		-0.0355189	-1.89838	-0.294357	-1.90303	-1.39278	-1.90212
-3.45917e-06	-1.52985	-2.22534e-05	-1.53015	-0.000103699	-1.53015		-0.034854	-1.88862	-0.293278	-1.89266	-1.38544	-1.89266
-3.40393e-06	-1.52008	-2.21802e-05	-1.51978	-0.000103516	-1.51947		-0.0341978	-1.87824	-0.292199	-1.88259	-1.37767	-1.88289
-3.35266e-06	-1.5097	-2.20856e-05	-1.5097	-0.000103363	-1.51031		-0.0335415	-1.86909	-0.290817	-1.87343	-1.37033	-1.87221
-3.29926e-06	-1.49994	-2.20123e-05	-1.50085	-0.000103119	-1.49994		-0.0329328	-1.8584	-0.289694	-1.86244	-1.36169	-1.86275
-3.24707e-06	-1.48987	-2.19391e-05	-1.49017	-0.000102905	-1.48956		-0.0323024	-1.84803	-0.288572	-1.85237	-1.35176	-1.85207
-3.19275e-06	-1.47797	-2.18536e-05	-1.4798	-0.000102722	-1.4801		-0.0316764	-1.83796	-0.287234	-1.8423	-1.3427	-1.84261
-3.13782e-06	-1.46973	-2.17743e-05	-1.46942	-0.000102478	-1.47003		-0.0310461	-1.82819	-0.285938	-1.83284	-1.33234	-1.83223
-3.08502e-06	-1.45813	-2.17041e-05	-1.45996	-0.000102234	-1.45935		-0.0304892	-1.81721	-0.284902	-1.82186	-1.32025	-1.82247
-3.02979e-06	-1.44989	-2.16187e-05	-1.44989	-0.000101959	-1.44928		-0.0298804	-1.80774	-0.283564	-1.81209	-1.30902	-1.81239
-2.97546e-06	-1.43951	-2.15332e-05	-1.43982	-0.000101715	-1.43982		-0.0293148	-1.79828	-0.282182	-1.80171	-1.29607	-1.80232
-2.91962e-06	-1.42853	-2.146e-05	-1.43066	-0.00010141	-1.42944		-0.0287665	-1.78791	-0.281017	-1.79195	-1.28139	-1.79225
-2.86652e-06	-1.41907	-2.13806e-05	-1.41937	-0.000101105	-1.41907		-0.0282312	-1.77723	-0.279678	-1.78249	-1.26714	-1.78188
-2.81036e-06	-1.40961	-2.12952e-05	-1.40961	-0.0001008	-1.40961		-0.0276742	-1.76716	-0.278124	-1.77181	-1.2516	-1.77181
-2.7594e-06	-1.39954	-2.12219e-05	-1.39954	-0.000100464	-1.39954		-0.0271605	-1.75617	-0.276742	-1.76143	-1.2339	-1.76113
-2.70721e-06	-1.38916	-2.11426e-05	-1.38916	-0.000100098	-1.38885		-0.0266165	-1.74701	-0.275318	-1.75258	-1.2162	-1.75197
-2.65625e-06	-1.3797	-2.10541e-05	-1.3797	-9.9762e-05	-1.37909		-0.0261027	-1.73725	-0.273461	-1.7419	-1.19763	-1.7422
-2.6059e-06	-1.36902	-2.09778e-05	-1.36932	-9.93042e-05	-1.36841		-0.0255976	-1.72779	-0.271864	-1.73244	-1.17648	-1.73183
-2.55554e-06	-1.35925	-2.08984e-05	-1.35834	-9.8877e-05	-1.35925		-0.0250536	-1.71741	-0.270266	-1.72145	-1.15489	-1.72145
-2.51068e-06	-1.34918	-2.08069e-05	-1.34918	-9.84497e-05	-1.34827		-0.0245442	-1.70795	-0.268065	-1.71199	-1.13287	-1.71199
-2.46368e-06	-1.33942	-2.07306e-05	-1.33881	-9.79309e-05	-1.33881		-0.0240692	-1.69697	-0.266208	-1.70162	-1.10826	-1.70192
-2.4173e-06	-1.32904	-2.06543e-05	-1.32874	-9.73816e-05	-1.32904		-0.0236202	-1.68659	-0.264222	-1.69216	-1.08279	-1.69124
-2.37091e-06	-1.31989	-2.05566e-05	-1.31958	-9.68628e-05	-1.31836		-0.023059	-1.67713	-0.261718	-1.68147	-1.05689	-1.68178
-2.32788e-06	-1.3092	-2.04773e-05	-1.30859	-9.62524e-05	-1.3089		-0.0226057	-1.66614	-0.259257	-1.6714	-1.02883	-1.6714
-2.28333e-06	-1.29883	-2.03979e-05	-1.29852	-9.55505e-05	-1.29822		-0.0221005	-1.65607	-0.256839	-1.66072	-0.999036	-1.66133
-2.23907e-06	-1.28876	-2.03033e-05	-1.28845	-9.49097e-05	-1.28876		-0.0216256	-1.64661	-0.25386	-1.65065	-0.970109	-1.65157
-2.19452e-06	-1.27899	-2.02118e-05	-1.27899	-9.41772e-05	-1.27838		-0.0211421	-1.63624	-0.250666	-1.64089	-0.938161	-1.64089
-2.15515e-06	-1.26801	-2.01385e-05	-1.26801	-9.33228e-05	-1.26862		-0.0206758	-1.62647	-0.247557	-1.63173	-0.905349	-1.63051
-2.11212e-06	-1.25854	-2.00439e-05	-1.25824	-9.25293e-05	-1.25854		-0.0201879	-1.6167	-0.243974	-1.62105	-0.872969	-1.62044
-2.07214e-06	-1.24908	-1.99463e-05	-1.24786	-9.16138e-05	-1.24847		-0.0196828	-1.60633	-0.239915	-1.61159	-0.838862	-1.61067
-2.03339e-06	-1.23871	-1.98639e-05	-1.2381	-9.05762e-05	-1.2384		-0.0192079	-1.59626	-0.235987	-1.60091	-0.803028	-1.60091
-1.99554e-06	-1.22803	-1.97693e-05	-1.22864	-8.95691e-05	-1.22803		-0.0187416	-1.58619	-0.231453	-1.59053	-0.768489	-1.59084
-1.95618e-06	-1.21796	-1.96594e-05	-1.21796	-8.84705e-05	-1.21796		-0.0182322	-1.5749	-0.226316	-1.58138	-0.732655	-1.58046
-1.91986e-06	-1.20697	-1.95618e-05	-1.20758	-8.72192e-05	-1.20728		-0.0177745	-1.56635	-0.221437	-1.5707	-0.695526	-1.57039
-1.88141e-06	-1.19781	-1.94611e-05	-1.19873	-8.5968e-05	-1.19812		-0.017291	-1.55567	-0.215781	-1.56032	-0.659692	-1.56001
-1.84509e-06	-1.18805	-1.93298e-05	-1.18805	-8.46558e-05	-1.18835		-0.0167643	-1.54499	-0.209478	-1.55025	-0.623987	-1.55025
-1.80939e-06	-1.17859	-1.92169e-05	-1.17859	-8.31604e-05	-1.17798		-0.0162678	-1.53553	-0.203218	-1.54018	-0.586728	-1.54018
-1.77094e-06	-1.16821	-1.9104e-05	-1.1676	-8.16345e-05	-1.1676		-0.0157842	-1.52546	-0.196526	-1.53011	-0.550894	-1.5295
-1.73492e-06	-1.15875	-1.89484e-05	-1.15814	-8.00781e-05	-1.15814		-0.0152964	-1.51569	-0.188884	-1.51943	-0.516658	-1.52004
-1.70135e-06	-1.14777	-1.88171e-05	-1.14777	-7.83386e-05	-1.14807		-0.0148042	-1.50593	-0.181329	-1.51027	-0.481255	-1.51027
-1.66962e-06	-1.13739	-1.86768e-05	-1.13831	-7.65381e-05	-1.13739		-0.0143077	-1.49524	-0.173514	-1.49989	-0.446846	-1.49959
-1.62994e-06	-1.12793	-1.84998e-05	-1.12762	-7.4707e-05	-1.12793		-0.0137939	-1.48487	-0.164923	-1.49043	-0.414164	-1.48952
-1.5979e-06	-1.11694	-1.83258e-05	-1.11755	-7.27234e-05	-1.11755		-0.0132759	-1.4751	-0.156202	-1.48067	-0.38174	-1.48006
-1.56219e-06	-1.10687	-1.81549e-05	-1.10687	-7.06177e-05	-1.10748		-0.0127707	-1.46473	-0.147481	-1.46968	-0.350224	-1.46968
-1.52863e-06	-1.09741	-1.79443e-05	-1.0968	-6.8573e-05	-1.09772		-0.0122224	-1.45466	-0.138155	-1.46022	-0.321082	-1.45992
-1.49445e-06	-1.08704	-1.77185e-05	-1.08704	-6.63147e-05	-1.08704		-0.0117259	-1.4455	-0.128787	-1.45046	-0.29276	-1.44954
-1.46149e-06	-1.07727	-1.74988e-05	-1.07788	-6.39954e-05	-1.07666		-0.0112079	-1.43451	-0.119591	-1.44039	-0.265258	-1.43947
-1.427e-06	-1.0675	-1.72455e-05	-1.0672	-6.17065e-05	-1.06659		-0.0106509	-1.42475	-0.110093	-1.43001	-0.240002	-1.4294
-1.3913e-06	-1.05713	-1.69586e-05	-1.05774	-5.92957e-05	-1.05682		-0.0100853	-1.4159	-0.100551	-1.41963	-0.216343	-1.41994
-1.35773e-06	-1.04706	-1.66809e-05	-1.04706	-5.67627e-05	-1.04706		-0.00953704	-1.40491	-0.0914847	-1.40987	-0.193374	-1.40895
-1.32477e-06	-1.03699	-1.63605e-05	-1.03668	-5.43213e-05	-1.03699		-0.00898441	-1.39484	-0.0824615	-1.39949	-0.172435	-1.39919
-1.28876e-06	-1.0257	-1.59973e-05	-1.02753	-5.17883e-05	-1.02661		-0.00840589	-1.38508	-0.0733087	-1.38973	-0.153093	-1.38942
-1.25641e-06	-1.01715	-1.56525e-05	-1.01685	-4.91638e-05	-1.01654		-0.00780578	-1.37378	-0.064933	-1.38057	-0.134572	-1.37905
-1.22223e-06	-1.00647	-1.52527e-05	-1.00647	-4.66309e-05	-1.00616		-0.00716681	-1.36493	-0.0565142	-1.36867	-0.117518	-1.36928
-1.185e-06	-0.995789	-1.48071e-05	-0.996399	-4.41071e-05	-0.996399		-0.00651057	-1.35517	-0.0481817	-1.3589	-0.102062	-1.35921
-1.1499e-06	-0.986328	-1.43646e-05	-0.986328	-4.14734e-05	-0.986328		-0.00586297	-1.34479	-0.04054	-1.34975	-0.0871674	-1.34853
-1.11572e-06	-0.976257	-1.38916e-05	-0.976257	-3.89404e-05	-0.975647		-0.00514197	-1.33411	-0.0332005	-1.33968	-0.0734382	-1.33876
-1.08124e-06	-0.966492	-1.33514e-05	-0.965576	-3.65204e-05	-0.966187		-0.00425259	-1.32435	-0.0257789	-1.3293	-0.0608315	-1.32808
-1.04645e-06	-0.956726	-1.28174e-05	-0.956421	-3.40179e-05	-0.956421		-0.00346684	-1.31428	-0.0185905	-1.31893	-0.0486566	-1.31862
-1.01135e-06	-0.946045	-1.2265e-05	-0.946045	-3.15857e-05	-0.94574		-0.00264093	-1.3042	-0.0119548	-1.30916	-0.037017	-1.30824
-9.75037e-07	-0.935669	-1.16577e-05	-0.936584	-2.92755e-05	-0.935669		-0.00175457	-1.29331	-0.00496927	-1.29927	-0.0262927	-1.29836
-9.38416e-07	-0.925903	-1.10413e-05	-0.926819	-2.69836e-05	-0.926208		-0.000784463	-1.28318	0.00223639	-1.2888	-0.0156245	-1.28847
-9.0271e-07	-0.915527	-1.04248e-05	-0.915833	-2.47559e-05	-0.915833		0.000237886	-1.27311	0.00904917	-1.27886	-0.00518946	-1.27892
-8.63953e-07	-0.905457	-9.76563e-06	-0.906372	-2.26959e-05	-0.906067		0.00132197	-1.26447	0.0160476	-1.26842	0.00511606	-1.26848
-8.28857e-07	-0.896301	-9.10339e-06	-0.896606	-2.0694e-05	-0.895691		0.00236246	-1.25394	0.0232878	-1.25771	0.0151021	-1.25795
-7.92236e-07	-0.885315	-8.45337e-06	-0.886536	-1.875e-05	-0.88562		0.0034215	-1.24317	0.0303899	-1.2473	0.0255674	-1.24782
-7.52869e-07	-0.875549	-7.78198e-06	-0.87616	-1.69647e-05	-0.875549		0.00444472	-1.23176	0.0379495	-1.23824	0.0357606	-1.23766
-7.12891e-07	-0.866699	-7.10754e-06	-0.865784	-1.52924e-05	-0.866089		0.00546793	-1.22196	0.0460057	-1.22844	0.046118	-1.22655
-6.74133e-07	-0.855713	-6.46667e-06	-0.856018	-1.36688e-05	-0.855103		0.00642206	-1.21247	0.0538115	-1.21776	0.0569675	-1.21721
-6.35071e-07	-0.845642	-5.82886e-06	-0.845642	-1.21887e-05	-0.845337		0.00734166	-1.2027	0.0620231	-1.20751	0.0680156	-1.2076
-5.94177e-07	-0.835876	-5.18188e-06	-0.835876	-1.08215e-05	-0.835571		0.00814037	-1.19184	0.0707528	-1.19689	0.0789903	-1.19682
-5.51758e-07	-0.824585	-4.58984e-06	-0.826721	-9.51233e-06	-0.825195		0.00886266	-1.18186	0.0793961	-1.18697	0.0907335	-1.18648
-5.06592e-07	-0.815735	-3.99475e-06	-0.814819	-8.30688e-06	-0.81543		0.00951977	-1.17246	0.0880352	-1.17708	0.102839	-1.17742
-4.60205e-07	-0.805969	-3.40576e-06	-0.805054	-7.21436e-06	-0.805359		0.0100119	-1.16266	0.0973563	-1.16768	0.114885	-1.16753
-4.14429e-07	-0.795593	-2.8656e-06	-0.795898	-6.1615e-06	-0.794678		0.0103962	-1.15269	0.106423	-1.15761	0.127707	-1.1573
-3.63464e-07	-0.784912	-2.3468e-06	-0.785828	-5.19104e-06	-0.784912		0.0106595	-1.14268	0.115273	-1.14754	0.141048	-1.14733
-3.00598e-07	-0.775146	-1.8222e-06	-0.775452	-4.29993e-06	-0.774231		0.0108884	-1.13294	0.124642	-1.1375	0.154389	-1.13725
-2.45056e-07	-0.765076	-1.31409e-06	-0.765076	-3.43933e-06	-0.764771		0.0110136	-1.12293	0.133795	-1.12758	0.168593	-1.12706
-1.86676e-07	-0.755005	-8.45032e-07	-0.75531	-2.61658e-06	-0.754395		0.0111215	-1.11197	0.142343	-1.11751	0.183617	-1.11684
-1.24023e-07	-0.74411	-3.51257e-07	-0.745422	-1.85852e-06	-0.744507		0.0111301	-1.10221	0.151151	-1.10723	0.198512	-1.10677
-5.54504e-08	-0.733978	1.58081e-07	-0.734955	-1.10443e-06	-0.734619		0.0111431	-1.09205	0.159742	-1.09685	0.214227	-1.09712
1.68152e-08	-0.723907	6.39648e-07	-0.725006	-3.66821e-07	-0.725067		0.0111819	-1.08246	0.167513	-1.08696	0.231108	-1.08708
9.34448e-08	-0.715271	1.13434e-06	-0.714569	3.61633e-07	-0.71463		0.011169	-1.07239	0.175198	-1.07686	0.248075	-1.07643
1.66992e-07	-0.704742	1.64612e-06	-0.703857	1.0675e-06	-0.704102		0.0112122	-1.06284	0.182624	-1.06764	0.265431	-1.06651
2.41852e-07	-0.69397	2.14813e-06	-0.693451	1.80725e-06	-0.69397		0.0112294	-1.0521	0.188971	-1.05687	0.284384	-1.05632
3.14178e-07	-0.682556	2.6825e-06	-0.684387	2.52777e-06	-0.683807		0.011264	-1.04102	0.194972	-1.04628	0.303294	-1.0465
3.86505e-07	-0.67276	3.25195e-06	-0.674591	3.25989e-06	-0.672699		0.0113158	-1.03208	0.200627	-1.03661	0.32229	-1.03609
4.53949e-07	-0.663269	3.80371e-06	-0.66391	4.02679e-06	-0.663361		0.0113503	-1.02164	0.205074	-1.02672	0.342539	-1.02617
5.18951e-07	-0.653503	4.38416e-06	-0.653656	4.80774e-06	-0.653748		0.011441	-1.01142	0.20883	-1.01659	0.363046	-1.01622
5.75409e-07	-0.642639	5.00122e-06	-0.643036	5.5835e-06	-0.642975		0.011523	-1.00126	0.212371	-1.0064	0.382906	-1.00603
6.26465e-07	-0.63266	5.61218e-06	-0.633118	6.41357e-06	-0.632629		0.0115878	-0.991186	0.214788	-0.996446	0.403802	-0.995928
6.72913e-07	-0.62326	6.22284e-06	-0.62323	7.26929e-06	-0.623566		0.0116914	-0.981695	0.216084	-0.986284	0.424482	-0.985826
7.07703e-07	-0.613464	6.88171e-06	-0.613831	8.12073e-06	-0.613678		0.0117777	-0.971868	0.217422	-0.976122	0.444299	-0.975694
7.34863e-07	-0.603485	7.52258e-06	-0.60376	9.0271e-06	-0.603455		0.01189	-0.96137	0.217767	-0.966661	0.464375	-0.965471
7.53479e-07	-0.593475	8.14819e-06	-0.593689	9.97009e-06	-0.593475		0.0120109	-0.951208	0.21712	-0.956041	0.484321	-0.955278
7.69653e-07	-0.58374	8.81042e-06	-0.583649	1.09131e-05	-0.583405		0.0121145	-0.941015	0.216299	-0.945329	0.502238	-0.945726
7.78503e-07	-0.57373	9.4574e-06	-0.57373	1.19171e-05	-0.573212		0.0122311	-0.93189	0.214961	-0.936174	0.520068	-0.935686
7.86133e-07	-0.562775	1.00616e-05	-0.56366	1.29791e-05	-0.562988		0.0123735	-0.921301	0.212587	-0.926134	0.537338	-0.925432
7.86743e-07	-0.553009	1.06842e-05	-0.553375	1.4032e-05	-0.552917		0.0125246	-0.9112	0.210298	-0.916368	0.552708	-0.915148
7.87659e-07	-0.542847	1.12915e-05	-0.542999	1.51428e-05	-0.543274		0.0126844	-0.901556	0.207622	-0.90587	0.566394	-0.904833
7.90405e-07	-0.533264	1.18408e-05	-0.533112	1.63361e-05	-0.533234		0.012883	-0.890814	0.204211	-0.895342	0.579993	-0.894945
7.8949e-07	-0.523193	1.2384e-05	-0.52301	1.75354e-05	-0.522583		0.0130341	-0.880896	0.200584	-0.885759	0.590614	-0.885332
7.92542e-07	-0.513641	1.29089e-05	-0.513794	1.87622e-05	-0.512665		0.0132327	-0.870733	0.197303	-0.875566	0.599465	-0.874895
7.93762e-07	-0.502899	1.33575e-05	-0.503021	2.01019e-05	-0.502472		0.0134572	-0.861334	0.193245	-0.865007	0.607452	-0.864672
7.96204e-07	-0.491821	1.37817e-05	-0.492432	2.14386e-05	-0.492645		0.0136558	-0.8505	0.189057	-0.855577	0.613021	-0.854601
7.99866e-07	-0.48288	1.41815e-05	-0.482758	2.27814e-05	-0.482239		0.0138458	-0.840673	0.185171	-0.845171	0.615698	-0.84514
8.02307e-07	-0.472443	1.44958e-05	-0.47287	2.42126e-05	-0.472321		0.0140616	-0.830633	0.18094	-0.835436	0.617554	-0.834612
8.08716e-07	-0.462219	1.47614e-05	-0.462738	2.56622e-05	-0.462372		0.0142516	-0.820623	0.176493	-0.82506	0.617166	-0.824388
8.14514e-07	-0.452057	1.50116e-05	-0.452545	2.7066e-05	-0.452179		0.0144934	-0.810247	0.172521	-0.815325	0.613841	-0.81447
8.19092e-07	-0.441986	1.51825e-05	-0.442596	2.85431e-05	-0.442078		0.0147351	-0.800177	0.16829	-0.804857	0.609567	-0.80443
8.26416e-07	-0.432495	1.5274e-05	-0.432434	3.00049e-05	-0.431976		0.0149424	-0.790197	0.163844	-0.794969	0.603652	-0.794542
8.3252e-07	-0.422668	1.53687e-05	-0.422272	3.14056e-05	-0.421844		0.0152403	-0.780401	0.159742	-0.785265	0.59519	-0.784471
8.40454e-07	-0.41217	1.53931e-05	-0.412811	3.28247e-05	-0.411621		0.0154345	-0.770117	0.155856	-0.775072	0.585692	-0.774278
8.48999e-07	-0.402008	1.53473e-05	-0.402191	3.42346e-05	-0.401428		0.0156806	-0.761145	0.151625	-0.765428	0.575503	-0.763994
8.56323e-07	-0.391815	1.52893e-05	-0.391479	3.55011e-05	-0.391876		0.0159656	-0.749639	0.147654	-0.754991	0.563199	-0.753893
8.64563e-07	-0.38269	1.51947e-05	-0.382324	3.67615e-05	-0.381836		0.0162289	-0.73786	0.14407	-0.74489	0.550117	-0.743791
8.74634e-07	-0.372101	1.50269e-05	-0.372284	3.79822e-05	-0.371582		0.0164621	-0.729925	0.140184	-0.734789	0.536993	-0.734423
8.85315e-07	-0.362	1.48651e-05	-0.362518	3.90686e-05	-0.361298		0.0167082	-0.720556	0.136515	-0.724687	0.522529	-0.724016
8.96606e-07	-0.352356	1.46759e-05	-0.35202	4.0036e-05	-0.350983		0.0169111	-0.709783	0.13319	-0.715013	0.507289	-0.71425
9.10645e-07	-0.341614	1.44348e-05	-0.341492	4.09973e-05	-0.341095		0.0171572	-0.701239	0.129736	-0.704637	0.492696	-0.703905
9.21326e-07	-0.331696	1.41785e-05	-0.331909	4.1748e-05	-0.331482		0.0174033	-0.689703	0.126283	-0.694597	0.477543	-0.693804
9.35364e-07	-0.321533	1.39465e-05	-0.321716	4.23737e-05	-0.321045		0.0175932	-0.67951	0.123304	-0.684404	0.461784	-0.683794
9.51233e-07	-0.312134	1.36597e-05	-0.311157	4.29382e-05	-0.310822		0.0177961	-0.669287	0.120195	-0.6747	0.44676	-0.673754
9.65271e-07	-0.3013	1.33636e-05	-0.301727	4.33319e-05	-0.300751		0.018025	-0.659582	0.117043	-0.664293	0.431994	-0.663805
9.78699e-07	-0.291473	1.3089e-05	-0.291321	4.35211e-05	-0.29129		0.0182451	-0.648626	0.11428	-0.654283	0.416668	-0.653826
9.93958e-07	-0.281433	1.27899e-05	-0.281586	4.36523e-05	-0.280762		0.0184653	-0.638983	0.111647	-0.643724	0.402205	-0.643755
1.00739e-06	-0.271423	1.24756e-05	-0.27121	4.36249e-05	-0.270538		0.0186639	-0.629339	0.108754	-0.634416	0.388216	-0.633592
1.02448e-06	-0.261047	1.21948e-05	-0.261475	4.33899e-05	-0.26062		0.0188927	-0.618994	0.10625	-0.62404	0.374099	-0.623491
1.04156e-06	-0.250977	1.18958e-05	-0.251007	4.30878e-05	-0.25058		0.0190957	-0.609198	0.103919	-0.614122	0.360456	-0.613542
1.05621e-06	-0.240997	1.15814e-05	-0.241119	4.26697e-05	-0.240692		0.0193461	-0.599099	0.101371	-0.604112	0.347806	-0.603914
1.07727e-06	-0.231201	1.12915e-05	-0.231415	4.20715e-05	-0.230621		0.019549	-0.589428	0.0990833	-0.594261	0.33494	-0.593599
1.091e-06	-0.220917	1.10168e-05	-0.221222	4.14001e-05	-0.220428		0.0197778	-0.579574	0.0970541	-0.58398	0.322593	-0.583559
1.1084e-06	-0.211945	1.07178e-05	-0.211578	4.06799e-05	-0.210144		0.0199937	-0.568945	0.0948091	-0.57386	0.311065	-0.573552
1.12854e-06	-0.200439	1.0437e-05	-0.201141	3.98102e-05	-0.200043		0.0202354	-0.558764	0.0927368	-0.563298	0.299797	-0.563619
1.14716e-06	-0.18866	1.01837e-05	-0.19104	3.88855e-05	-0.189941		0.0204686	-0.547894	0.0908803	-0.553646	0.288615	-0.553499
1.16364e-06	-0.180725	9.90906e-06	-0.180939	3.79578e-05	-0.180573		0.0206801	-0.538705	0.0890238	-0.543535	0.278297	-0.543947
1.18103e-06	-0.171356	9.64966e-06	-0.170837	3.69354e-05	-0.170166		0.0209262	-0.529605	0.087081	-0.533925	0.26828	-0.533226
1.19537e-06	-0.160583	9.41467e-06	-0.161163	3.58582e-05	-0.1604		0.021168	-0.518499	0.0855268	-0.523384	0.25835	-0.523076
1.21277e-06	-0.152039	9.17053e-06	-0.150787	3.48267e-05	-0.150055		0.0214141	-0.508865	0.0838862	-0.512828	0.249155	-0.51314
1.23016e-06	-0.140503	8.92639e-06	-0.140747	3.37555e-05	-0.139954		0.0216731	-0.498419	0.0821592	-0.503191	0.240347	-0.502977
1.24359e-06	-0.13031	8.71582e-06	-0.130554	3.26416e-05	-0.129944		0.0219192	-0.488165	0.0807777	-0.493395	0.231583	-0.49309
1.25793e-06	-0.120087	8.49609e-06	-0.12085	3.15796e-05	-0.119904		0.0221912	-0.478704	0.0793961	-0.483202	0.22338	-0.482805
1.27411e-06	-0.110382	8.27332e-06	-0.110443	3.05359e-05	-0.109955		0.0224502	-0.468298	0.0778419	-0.473162	0.215652	-0.47246
1.28967e-06	-0.0994263	8.078e-06	-0.100433	2.94525e-05	-0.0999756		0.0227568	-0.458563	0.0765467	-0.46248	0.207967	-0.462633
1.30524e-06	-0.0897827	7.89185e-06	-0.0898743	2.84302e-05	-0.0899048		0.0230331	-0.448278	0.0754674	-0.45302	0.200627	-0.452196
1.31927e-06	-0.0801392	7.68738e-06	-0.0805664	2.74414e-05	-0.0797424		0.0233353	-0.437414	0.0740858	-0.442339	0.193892	-0.442522
1.33545e-06	-0.0697937	7.51038e-06	-0.0701904	2.64435e-05	-0.0696411		0.0236116	-0.427832	0.0729201	-0.432695	0.187157	-0.432726
1.34979e-06	-0.0599976	7.34558e-06	-0.0602722	2.54791e-05	-0.0596924		0.0239052	-0.417822	0.0720135	-0.422777	0.180681	-0.422594
1.36749e-06	-0.0498993	7.16553e-06	-0.0502625	2.4585e-05	-0.0500641		0.0242117	-0.408422	0.0709341	-0.41292	0.174766	-0.412401
1.38184e-06	-0.0402283	7.00378e-06	-0.0404114	2.36755e-05	-0.0397491		0.0245139	-0.397711	0.0697684	-0.402544	0.168895	-0.402941
1.39801e-06	-0.0303741	6.86035e-06	-0.03013	2.28027e-05	-0.0297089		0.024855	-0.387823	0.0690345	-0.392809	0.163153	-0.392412
1.41327e-06	-0.0197449	6.70166e-06	-0.0200104	2.19879e-05	-0.0197021		0.0251831	-0.377447	0.0680847	-0.382494	0.157929	-0.382036
1.43036e-06	-0.00956421	6.55518e-06	-0.00944824	2.11914e-05	-0.00976868		0.0254853	-0.367071	0.067178	-0.372331	0.152834	-0.372057
1.44684e-06	0.00130615	6.42395e-06	0.000204468	2.0401e-05	0.000350952		0.0258264	-0.357397	0.0665736	-0.362474	0.14774	-0.362017
1.46179e-06	0.010495	6.29272e-06	0.0103149	1.96716e-05	0.00990295		0.0261675	-0.347082	0.065736	-0.351549	0.14312	-0.352373
1.47919e-06	0.0195953	6.1554e-06	0.0199249	1.89636e-05	0.0206238		0.0265215	-0.336554	0.0649546	-0.342211	0.13876	-0.341936
1.49628e-06	0.0307007	6.04553e-06	0.0304657	1.82617e-05	0.0307739		0.0268755	-0.327307	0.0644192	-0.331224	0.134356	-0.33217
1.51367e-06	0.0403351	5.92957e-06	0.0410217	1.76117e-05	0.0407104		0.0272382	-0.316351	0.0639314	-0.321398	0.130255	-0.321886
1.53198e-06	0.0507812	5.8075e-06	0.0506592	1.69891e-05	0.0508728		0.0276224	-0.306829	0.0632492	-0.311266	0.126498	-0.311998
1.54938e-06	0.0610352	5.70984e-06	0.0604553	1.63696e-05	0.0607605		0.0280498	-0.296911	0.0628089	-0.301195	0.122742	-0.301897
1.5686e-06	0.0704956	5.61218e-06	0.0706482	1.57898e-05	0.0710449		0.0284082	-0.286535	0.062498	-0.292131	0.119073	-0.291521
1.58691e-06	0.0809021	5.50232e-06	0.0806885	1.52435e-05	0.0813904		0.0287968	-0.276617	0.0619454	-0.28145	0.115921	-0.281694
1.60858e-06	0.0906372	5.41077e-06	0.0913696	1.47003e-05	0.091217		0.0292026	-0.266821	0.0615827	-0.271379	0.11264	-0.271501
1.62811e-06	0.100922	5.33447e-06	0.10083	1.41815e-05	0.101654		0.0296041	-0.256658	0.0614144	-0.260973	0.109488	-0.261919
1.64948e-06	0.111786	5.23682e-06	0.111511	1.37054e-05	0.111328		0.0300574	-0.246771	0.0609395	-0.25078	0.106768	-0.251207
1.66901e-06	0.121368	5.15442e-06	0.121155	1.32294e-05	0.121124		0.0304589	-0.236303	0.0606372	-0.240923	0.104005	-0.24135
1.68976e-06	0.131378	5.09033e-06	0.131073	1.27716e-05	0.131256		0.0309036	-0.226538	0.0605725	-0.230669	0.101285	-0.23131
1.71143e-06	0.140778	5.01404e-06	0.14093	1.23535e-05	0.141449		0.0313742	-0.216467	0.0603307	-0.220537	0.0988674	-0.221086
1.73279e-06	0.151489	4.93164e-06	0.151306	1.19385e-05	0.150909		0.0318059	-0.20606	0.0600976	-0.210405	0.096536	-0.211016
1.7569e-06	0.161377	4.87976e-06	0.161041	1.15326e-05	0.161438		0.0322981	-0.19599	0.0600889	-0.200334	0.0941183	-0.200975
1.78009e-06	0.171753	4.81262e-06	0.171356	1.11633e-05	0.171814		0.0327601	-0.185827	0.0600803	-0.190325	0.092046	-0.190904
1.80145e-06	0.182129	4.74854e-06	0.181519	1.08032e-05	0.181793		0.0332566	-0.176336	0.0599637	-0.18004	0.09006	-0.180956
1.82556e-06	0.191803	4.70581e-06	0.191376	1.04431e-05	0.191833		0.033766	-0.166296	0.0601019	-0.170427	0.0880309	-0.170152
1.84967e-06	0.202118	4.64661e-06	0.202301	1.01166e-05	0.201477		0.0342971	-0.155889	0.0602314	-0.160143	0.0862607	-0.160875
1.87469e-06	0.212646	4.59137e-06	0.211639	9.80835e-06	0.211914		0.0348151	-0.145605	0.0602141	-0.150438	0.0847065	-0.15053
1.89972e-06	0.221893	4.55353e-06	0.222626	9.49707e-06	0.22168		0.0353462	-0.135443	0.0604818	-0.140795	0.0831522	-0.140062
1.92535e-06	0.232849	4.51904e-06	0.232452	9.20715e-06	0.231964		0.0358988	-0.125555	0.060784	-0.130815	0.081598	-0.130541
1.95251e-06	0.242371	4.47083e-06	0.242584	8.94165e-06	0.241852		0.036473	-0.115545	0.0608272	-0.120043	0.0804755	-0.120531
1.98273e-06	0.252289	4.4397e-06	0.252655	8.67615e-06	0.251953		0.0370343	-0.105383	0.0610906	-0.110308	0.0792234	-0.110369
2.00806e-06	0.262665	4.41772e-06	0.261719	8.41675e-06	0.262329		0.0376257	-0.0955562	0.0613841	-0.0997484	0.0780578	-0.100908
2.03552e-06	0.272583	4.37866e-06	0.2724	8.19397e-06	0.272156		0.0381913	-0.0858516	0.0614705	-0.0899218	0.0771511	-0.0901354
2.06421e-06	0.282379	4.35303e-06	0.282471	7.96204e-06	0.282349		0.0388476	-0.0751094	0.0616302	-0.079851	0.0762445	-0.0804613
2.09259e-06	0.292542	4.34113e-06	0.292877	7.73926e-06	0.291931		0.0394347	-0.0650997	0.0619929	-0.069414	0.0752947	-0.0699938
2.12463e-06	0.302429	4.30756e-06	0.30307	7.547e-06	0.302643		0.0400305	-0.0554866	0.0621095	-0.059099	0.0747334	-0.0601061
2.15302e-06	0.312897	4.28619e-06	0.312927	7.35168e-06	0.3125		0.0406436	-0.044897	0.0621699	-0.049547	0.0740858	-0.0504625
2.18445e-06	0.322662	4.28162e-06	0.323181	7.15942e-06	0.32254		0.0412653	-0.0344295	0.0625498	-0.0391405	0.073395	-0.0399035
2.21771e-06	0.332733	4.26453e-06	0.333313	6.98853e-06	0.332764		0.0418913	-0.024908	0.0627484	-0.0294054	0.0729633	-0.0302599
2.24823e-06	0.34314	4.24805e-06	0.343445	6.82373e-06	0.342834		0.0425303	-0.0150203	0.0628089	-0.0196703	0.0726611	-0.0194872
2.28302e-06	0.35321	4.24744e-06	0.353516	6.65283e-06	0.352875		0.0431476	-0.00452227	0.0632147	-0.00947744	0.0721862	-0.00969106
2.31567e-06	0.363373	4.24683e-06	0.363525	6.50635e-06	0.362946		0.0438427	0.00518232	0.0635428	0.00095957	0.0719271	0.000379736
2.35077e-06	0.372864	4.23859e-06	0.37381	6.36597e-06	0.372894		0.0445119	0.0163823	0.0636853	0.0110914	0.0718408	0.0103285
2.38678e-06	0.382904	4.24835e-06	0.383423	6.22253e-06	0.383698		0.0451811	0.0255986	0.0641127	0.0213758	0.0716249	0.0203993
2.42432e-06	0.393311	4.25751e-06	0.393707	6.09741e-06	0.392975		0.0458935	0.0357915	0.0646437	0.0308363	0.0714954	0.0305616
2.46094e-06	0.403595	4.25629e-06	0.403412	5.98755e-06	0.40332		0.046649	0.0455571	0.0649934	0.0414869	0.0716681	0.0408766
2.49847e-06	0.413757	4.27521e-06	0.413055	5.87769e-06	0.413788		0.0473916	0.0561772	0.0654079	0.0511915	0.0716249	0.0506117
2.53754e-06	0.423645	4.29657e-06	0.423035	5.76782e-06	0.423309		0.0481644	0.0661564	0.0661635	0.061537	0.0717113	0.0603163
2.57812e-06	0.433655	4.29962e-06	0.433807	5.68848e-06	0.433319		0.0489243	0.0755864	0.0666125	0.0709364	0.0720566	0.0706617
2.6178e-06	0.443817	4.31824e-06	0.443542	5.59998e-06	0.443481		0.0497014	0.0859929	0.0672471	0.0814039	0.072402	0.0808851
2.65961e-06	0.453644	4.33899e-06	0.454102	5.51758e-06	0.452942		0.0504871	0.0959721	0.068184	0.0918104	0.0726611	0.0907728
2.69958e-06	0.463348	4.34509e-06	0.463928	5.45349e-06	0.463715		0.0512297	0.106379	0.0687452	0.101942	0.0732655	0.101118
2.74597e-06	0.474091	4.35638e-06	0.473999	5.3894e-06	0.473389		0.0519723	0.116144	0.0694792	0.111647	0.0737836	0.111159
2.78748e-06	0.4841	4.38202e-06	0.484436	5.32227e-06	0.483856		0.0526501	0.126123	0.070442	0.12187	0.0741721	0.121077
2.82959e-06	0.493713	4.39026e-06	0.494751	5.28259e-06	0.493744		0.0533884	0.136347	0.0712968	0.13191	0.0748197	0.131392
2.87292e-06	0.504303	4.39453e-06	0.504303	5.23682e-06	0.503387		0.0540274	0.146906	0.0719746	0.14189	0.0755537	0.14131
2.91687e-06	0.514771	4.42139e-06	0.514709	5.18799e-06	0.513947		0.0547009	0.156672	0.0729676	0.152205	0.0759854	0.151381
2.96112e-06	0.524292	4.43542e-06	0.524445	5.15747e-06	0.52359		0.0553701	0.166773	0.0739822	0.161726	0.0766762	0.161421
3.00629e-06	0.53418	4.4397e-06	0.53418	5.13611e-06	0.534363		0.0560436	0.177607	0.07466	0.171919	0.0774965	0.171126
3.04993e-06	0.544678	4.46838e-06	0.544373	5.10254e-06	0.544159		0.0567689	0.186579	0.0757048	0.182326	0.0780578	0.181379
3.09906e-06	0.554382	4.49158e-06	0.55481	5.08423e-06	0.55423		0.0574985	0.19729	0.0767669	0.193037	0.0787917	0.192
3.14636e-06	0.565582	4.50165e-06	0.564941	5.07813e-06	0.564178		0.0582886	0.20611	0.0776217	0.20085	0.0798279	0.201765
3.19366e-06	0.574799	4.53186e-06	0.575226	5.06287e-06	0.574249		0.0590916	0.217096	0.0787658	0.212141	0.080605	0.212141
3.24402e-06	0.584991	4.5694e-06	0.584686	5.05371e-06	0.584412		0.0599378	0.226557	0.0800524	0.221602	0.0814685	0.221907
3.29742e-06	0.594757	4.59412e-06	0.595337	5.06592e-06	0.594727		0.0608315	0.235712	0.0811101	0.231062	0.0827205	0.232283
3.34991e-06	0.605377	4.62341e-06	0.605042	5.06287e-06	0.604462		0.0617641	0.247309	0.0823578	0.240523	0.0837998	0.241743
3.40454e-06	0.615356	4.67682e-06	0.615387	5.06897e-06	0.614166		0.0627139	0.257074	0.0839466	0.251814	0.0849224	0.252119
3.45825e-06	0.624786	4.70856e-06	0.624786	5.09338e-06	0.624512		0.0637198	0.268061	0.0851857	0.263106	0.0864334	0.262495
3.51318e-06	0.635193	4.75342e-06	0.635254	5.1178e-06	0.634735		0.0647258	0.276606	0.0866061	0.271956	0.0878582	0.271956
3.56873e-06	0.645172	4.81964e-06	0.64566	5.13611e-06	0.644623		0.0657965	0.286371	0.0883331	0.282332	0.0891534	0.281416
3.62122e-06	0.655579	4.85931e-06	0.655792	5.17883e-06	0.654968		0.0668629	0.296747	0.0896714	0.291792	0.0908803	0.292402
3.67371e-06	0.665344	4.91119e-06	0.665497	5.21545e-06	0.665009		0.0679422	0.306208	0.0908371	0.302168	0.0925209	0.302168
3.72162e-06	0.675323	4.97925e-06	0.67572	5.24292e-06	0.674927		0.0690647	0.316584	0.0923914	0.312239	0.0939456	0.311934
3.7738e-06	0.685547	5.03967e-06	0.68576	5.2887e-06	0.685242		0.0702261	0.32696	0.0937729	0.32231	0.0957157	0.32292
3.81897e-06	0.696106	5.08759e-06	0.69574	5.34058e-06	0.69516		0.0713831	0.337641	0.0948091	0.332075	0.0975722	0.332991
3.86658e-06	0.705872	5.15778e-06	0.706055	5.37109e-06	0.705231		0.072592	0.347406	0.0962338	0.342451	0.0990401	0.342451
3.91388e-06	0.715973	5.22949e-06	0.715576	5.41992e-06	0.715271		0.0738311	0.356867	0.0976586	0.353132	0.10081	0.351912
3.96149e-06	0.726807	5.2774e-06	0.725769	5.47791e-06	0.724976		0.0750874	0.367548	0.0986515	0.361372	0.102667	0.362593
4.01276e-06	0.735779	5.35126e-06	0.736176	5.51758e-06	0.735229		0.0764388	0.376703	0.100033	0.372969	0.104264	0.372664
4.06433e-06	0.74649	5.42633e-06	0.746887	5.56946e-06	0.74585		0.0776994	0.38769	0.101501	0.38304	0.105862	0.38365
4.12018e-06	0.75531	5.48676e-06	0.7547	5.6427e-06	0.755615		0.0790378	0.39715	0.10271	0.392805	0.107804	0.392195
4.17694e-06	0.766296	5.56763e-06	0.765991	5.69763e-06	0.765991		0.0804021	0.406	0.104048	0.403181	0.109359	0.402266
4.23676e-06	0.775757	5.65857e-06	0.775452	5.75867e-06	0.775757		0.0817664	0.417597	0.105732	0.412337	0.110826	0.412337
4.29993e-06	0.784912	5.73334e-06	0.784912	5.84717e-06	0.786133		0.0831695	0.428278	0.107027	0.422713	0.112683	0.423018
4.36584e-06	0.796509	5.82153e-06	0.794373	5.92346e-06	0.795593		0.0845597	0.437433	0.108366	0.432783	0.114194	0.433394
4.43298e-06	0.806274	5.93384e-06	0.805664	6.00281e-06	0.805969		0.0859024	0.447199	0.110265	0.442549	0.115576	0.443464
4.50409e-06	0.817261	6.02142e-06	0.816956	6.10962e-06	0.816345		0.0873401	0.45788	0.111733	0.453535	0.117303	0.453535
4.5752e-06	0.825806	6.12183e-06	0.825806	6.21033e-06	0.825806		0.0785758	0.447504	0.100378	0.443159	0.10448	0.443159
4.65088e-06	0.835571	6.2439e-06	0.836182	6.30188e-06	0.835266		0.0717544	0.437738	0.0920028	0.432783	0.0943774	0.433088
4.72626e-06	0.845947	6.3385e-06	0.845642	6.42395e-06	0.846252		0.0661419	0.427668	0.0850519	0.422102	0.0863903	0.423323
4.80255e-06	0.855408	6.4209e-06	0.856018	6.53992e-06	0.856018		0.0613064	0.416987	0.0788781	0.412031	0.0797415	0.412642
4.8819e-06	0.865784	6.53076e-06	0.866089	6.64063e-06	0.865784		0.0572049	0.407526	0.0739131	0.402266	0.0737836	0.403181
4.96399e-06	0.87616	6.62842e-06	0.87616	6.76575e-06	0.87677		0.0535784	0.39715	0.0695094	0.3925	0.0687755	0.393416
5.04578e-06	0.886841	6.70166e-06	0.885925	6.89697e-06	0.886841		0.0503835	0.386469	0.0654079	0.38304	0.0645444	0.382734
5.13123e-06	0.896606	6.80237e-06	0.896301	7.00073e-06	0.896301		0.0474952	0.377924	0.0618677	0.372358	0.060443	0.373274
5.21881e-06	0.906067	6.90308e-06	0.906982	7.12585e-06	0.905762		0.0449005	0.369074	0.058716	0.362593	0.0567732	0.362898
5.30762e-06	0.916748	6.97327e-06	0.915222	7.25708e-06	0.916443		0.0425648	0.357172	0.0555212	0.352217	0.0537079	0.351607
5.40314e-06	0.925903	7.07092e-06	0.926819	7.37e-06	0.926514		0.0404536	0.347101	0.0527624	0.342756	0.050798	0.342756
5.49225e-06	0.93689	7.17468e-06	0.93689	7.48291e-06	0.9375		0.0384892	0.33703	0.0503965	0.332686	0.047996	0.332075
5.58685e-06	0.94635	7.26013e-06	0.946655	7.62024e-06	0.946045		0.0367061	0.327265	0.047901	0.320784	0.0456776	0.322615
5.68329e-06	0.9552	7.35474e-06	0.957031	7.7301e-06	0.956116		0.0349965	0.317194	0.0456042	0.312544	0.0434455	0.312544
5.77972e-06	0.966797	7.47375e-06	0.966187	7.83386e-06	0.966187		0.0334681	0.306818	0.0437046	0.300642	0.0412221	0.301558
5.87891e-06	0.977478	7.56531e-06	0.976562	7.96509e-06	0.976868		0.032052	0.297052	0.04171	0.291792	0.0393181	0.292402
5.97717e-06	0.986633	7.65991e-06	0.986633	8.0719e-06	0.987244		0.0306921	0.286982	0.0397024	0.282026	0.0375739	0.282332
6.07208e-06	0.996399	7.79419e-06	0.996399	8.16956e-06	0.997314		0.0294141	0.276911	0.0381093	0.271345	0.0356613	0.27165
6.17371e-06	1.00708	7.89795e-06	1.00739	8.29163e-06	1.00739		0.028201	0.26684	0.0364169	0.26158	0.0341028	0.261885
5.5542e-06	0.996704	7.09534e-06	0.997009	7.38525e-06	0.997009		0.0270914	0.255854	0.0346122	0.251204	0.0326996	0.252424
5.07202e-06	0.986938	6.5033e-06	0.986633	6.67114e-06	0.986938		0.0260552	0.246698	0.0331832	0.241133	0.0311368	0.242048
4.67529e-06	0.976868	6.01196e-06	0.975952	6.10657e-06	0.977173		0.0250018	0.236017	0.0318578	0.231062	0.0297941	0.231672
4.3335e-06	0.966187	5.57556e-06	0.965881	5.6366e-06	0.966492		0.0240174	0.226252	0.0302862	0.221602	0.0286025	0.220991
4.04358e-06	0.956726	5.22461e-06	0.956116	5.21545e-06	0.957031		0.0230763	0.216791	0.0290126	0.211531	0.02729	0.211226
3.78723e-06	0.94635	4.91333e-06	0.94635	4.86145e-06	0.947266		0.0221912	0.20611	0.0278728	0.20085	0.0260293	0.201765
3.5614e-06	0.935669	4.62341e-06	0.93689	4.56238e-06	0.936584		0.0213277	0.19665	0.0265474	0.191542	0.0251313	0.191664
3.35724e-06	0.927124	4.37317e-06	0.926208	4.27246e-06	0.927124		0.0205031	0.186091	0.0253472	0.181593	0.0240088	0.18199
3.17383e-06	0.918274	4.15039e-06	0.916443	4.01306e-06	0.916748		0.0197217	0.175837	0.0243974	0.172713	0.0228561	0.171827
3.00873e-06	0.906372	3.92456e-06	0.906067	3.79639e-06	0.905457		0.0189532	0.166224	0.0232403	0.161543	0.0220401	0.161757
2.8595e-06	0.896301	3.72955e-06	0.896606	3.5907e-06	0.896606		0.0182063	0.156519	0.0221049	0.151564	0.0211248	0.150587
2.72064e-06	0.88623	3.56232e-06	0.886536	3.39264e-06	0.885925		0.0174982	0.146265	0.0213364	0.141066	0.0200368	0.141188
2.5946e-06	0.876465	3.38593e-06	0.874634	3.22876e-06	0.876465		0.0167945	0.136194	0.0202613	0.130995	0.0192943	0.132307
2.47375e-06	0.866394	3.22357e-06	0.866394	3.07098e-06	0.866394		0.0161383	0.125208	0.0192511	0.120375	0.0184653	0.121535
2.36572e-06	0.856018	3.08929e-06	0.854492	2.91382e-06	0.855408		0.015482	0.115503	0.0184178	0.11125	0.0175198	0.111311
2.26563e-06	0.846252	2.9483e-06	0.845642	2.77924e-06	0.846252		0.0148603	0.105188	0.0175889	0.100508	0.0167772	0.102522
2.16949e-06	0.836182	2.8064e-06	0.835876	2.65594e-06	0.836182		0.0142386	0.0955754	0.0165614	0.0911695	0.016108	0.0910169
2.07916e-06	0.826111	2.69379e-06	0.825195	2.52075e-06	0.8255		0.0136385	0.0858403	0.015931	0.0809461	0.0152446	0.0808241
1.99341e-06	0.81604	2.57416e-06	0.81543	2.41058e-06	0.815735		0.0130427	0.0762578	0.0150978	0.07115	0.0144804	0.0706922
1.91498e-06	0.805054	2.44659e-06	0.805054	2.3114e-06	0.806274		0.0124512	0.0653325	0.0142602	0.0608961	0.0138976	0.0606214
1.84174e-06	0.795898	2.34558e-06	0.794983	2.20093e-06	0.795898		0.0119073	0.0550175	0.0135004	0.0507032	0.0131075	0.050337
1.76727e-06	0.785217	2.25189e-06	0.784912	2.10602e-06	0.785522		0.0113546	0.0457097	0.0129736	0.0392591	0.0124297	0.0404493
1.69769e-06	0.775452	2.14081e-06	0.775452	2.02179e-06	0.774841		0.0108538	0.0351201	0.0121577	0.030348	0.0119029	0.0309583
1.63116e-06	0.765991	2.05078e-06	0.765381	1.92902e-06	0.765076		0.0103271	0.0244084	0.0114798	0.0204603	0.0111949	0.0205519
1.5686e-06	0.75531	1.97021e-06	0.7547	1.8399e-06	0.755615		0.0098263	0.0151616	0.0109402	0.0105421	0.0104912	0.0101454
1.50757e-06	0.74585	1.87653e-06	0.745392	1.77643e-06	0.745514		0.00935139	0.00564009	0.0102624	-0.000230615	0.0100465	0.000379736
1.44928e-06	0.735291	1.79169e-06	0.735443	1.69708e-06	0.73584		0.00887216	-0.00479692	0.00959316	-0.00987417	0.00946364	-0.00981313
1.39404e-06	0.725037	1.72455e-06	0.726562	1.6156e-06	0.725677		0.00841452	-0.0147762	0.00916143	-0.0198534	0.00876855	-0.01906
1.33972e-06	0.715424	1.64276e-06	0.715393	1.55792e-06	0.715607		0.0079612	-0.0261897	0.008557	-0.0304125	0.00837135	-0.0295275
1.28693e-06	0.705719	1.5625e-06	0.705414	1.49323e-06	0.704437		0.00749061	-0.0354061	0.00793961	-0.0402392	0.00780578	-0.0402697
1.23688e-06	0.695465	1.50818e-06	0.694916	1.41632e-06	0.695038		0.00703297	-0.0454463	0.00739131	-0.05031	0.00712795	-0.0501574
1.18713e-06	0.685394	1.43219e-06	0.684845	1.36383e-06	0.686157		0.00661419	-0.0551204	0.00685164	-0.0601977	0.00668326	-0.0602587
1.14075e-06	0.674408	1.36078e-06	0.674225	1.30524e-06	0.675385		0.00628175	-0.0647945	0.00634219	-0.0703295	0.00622562	-0.0708483
1.09436e-06	0.664703	1.30188e-06	0.6651	1.2384e-06	0.665161		0.00579821	-0.0757808	0.00588024	-0.0794848	0.00558666	-0.0801867
1.05042e-06	0.654388	1.24329e-06	0.654358	1.18591e-06	0.656372		0.00539669	-0.0859126	0.00549599	-0.0907458	0.00507289	-0.0899828
1.00647e-06	0.644775	1.17065e-06	0.64502	1.13861e-06	0.644867		0.00493992	-0.0954341	0.00476636	-0.100542	0.00477499	-0.100572
9.6405e-07	0.63504	1.1261e-06	0.634796	1.07758e-06	0.634674		0.00454704	-0.104925	0.00430829	-0.110246	0.00415286	-0.110369
9.21936e-07	0.625458	1.0672e-06	0.625	1.02356e-06	0.624542		0.004171	-0.115148	0.00399312	-0.1205	0.00365766	-0.119921
8.80127e-07	0.614532	1.008e-06	0.614746	9.82361e-07	0.614471		0.00379668	-0.1247	0.00342064	-0.131548	0.00336365	-0.130602
8.41675e-07	0.604218	9.54285e-07	0.604553	9.26514e-07	0.604187		0.00344957	-0.136053	0.00303899	-0.14168	0.00284859	-0.13994
8.02612e-07	0.59491	9.17053e-07	0.593109	8.78601e-07	0.594299		0.00307914	-0.145575	0.00274066	-0.150896	0.00234907	-0.149889
7.67212e-07	0.58432	8.59375e-07	0.584198	8.4137e-07	0.584808		0.00273245	-0.155981	0.00224718	-0.159685	0.00206974	-0.161302
7.2998e-07	0.573608	8.11462e-07	0.57431	7.91321e-07	0.574402		0.00240477	-0.165838	0.00178998	-0.17235	0.0016311	-0.170488
6.9458e-07	0.564362	7.73315e-07	0.564392	7.41577e-07	0.563995		0.00205333	-0.176001	0.00153396	-0.180223	0.00111086	-0.181444
6.61011e-07	0.55484	7.25403e-07	0.553619	7.10144e-07	0.55423		0.0017101	-0.185308	0.00111819	-0.191362	0.000833249	-0.190233
6.27136e-07	0.544403	6.78101e-07	0.543976	6.68945e-07	0.544037		0.00140012	-0.198034	0.00061954	-0.200273	0.000472319	-0.200975
5.94788e-07	0.534424	6.47583e-07	0.533997	6.19812e-07	0.53479		0.00104869	-0.205847	0.00044037	-0.211077	-6.34651e-05	-0.211962
5.62744e-07	0.52301	6.04858e-07	0.523438	5.91736e-07	0.524323		0.00072143	-0.215521	7.42585e-05	-0.222338	-0.0003782	-0.221575
5.2948e-07	0.513794	5.61218e-07	0.513611	5.51758e-07	0.51358		0.000421374	-0.227117	-0.000454617	-0.230547	-0.000657533	-0.230974
4.97131e-07	0.503754	5.22461e-07	0.50354	5.03845e-07	0.503693		7.25315e-05	-0.236486	-0.000643286	-0.243028	-0.00117562	-0.242601
4.67529e-07	0.49408	4.84314e-07	0.493652	4.72412e-07	0.493591		-0.00023141	-0.247839	-0.000900168	-0.251329	-0.00148215	-0.251329
4.44031e-07	0.484406	4.48303e-07	0.483521	4.40063e-07	0.483002		-0.000579389	-0.256414	-0.00143336	-0.263048	-0.00167686	-0.262804
4.09851e-07	0.473419	4.15649e-07	0.474365	3.94897e-07	0.473663		-0.000857427	-0.266729	-0.00163498	-0.272356	-0.00214357	-0.271532
3.8147e-07	0.463287	3.88489e-07	0.463104	3.58582e-07	0.463867		-0.00115791	-0.276464	-0.00183142	-0.283708	-0.00249845	-0.282244
3.49182e-07	0.453766	3.36914e-07	0.453308	3.37524e-07	0.453278		-0.00146876	-0.287359	-0.00226445	-0.292955	-0.00263272	-0.292253
3.21411e-07	0.444275	3.04535e-07	0.443604	2.93549e-07	0.443481		-0.00172694	-0.297552	-0.0025861	-0.301348	-0.00305107	-0.301958
2.9483e-07	0.434052	2.82257e-07	0.43335	2.58545e-07	0.433929		-0.00201189	-0.307013	-0.00270741	-0.312273	-0.0034215	-0.31389
2.68372e-07	0.4245	2.41791e-07	0.422302	2.37762e-07	0.423248		-0.0022977	-0.317572	-0.00310849	-0.323656	-0.00356441	-0.323412
2.43835e-07	0.413147	2.14813e-07	0.41217	2.01355e-07	0.41391		-0.00255544	-0.327581	-0.00344784	-0.332872	-0.00391282	-0.332598
2.17651e-07	0.403625	1.93726e-07	0.402954	1.66046e-07	0.403961		-0.002827	-0.337377	-0.00353246	-0.343096	-0.0043234	-0.342729
1.93146e-07	0.393219	1.58844e-07	0.394165	1.46301e-07	0.392548		-0.00306575	-0.349279	-0.0039003	-0.352434	-0.00448141	-0.35277
1.69983e-07	0.383362	1.26526e-07	0.3815	1.15295e-07	0.383362		-0.00332393	-0.358557	-0.0042595	-0.363207	-0.00473743	-0.363756
1.45142e-07	0.373199	1.08429e-07	0.373627	7.85217e-08	0.372406		-0.00358297	-0.367895	-0.00435319	-0.372515	-0.00515363	-0.372728
1.2088e-07	0.363892	7.90405e-08	0.362488	5.88989e-08	0.363617		-0.00384158	-0.378332	-0.00462907	-0.383013	-0.00533539	-0.381975
9.89685e-08	0.351166	4.37927e-08	0.353577	3.33862e-08	0.352875		-0.00408206	-0.388403	-0.00498223	-0.392839	-0.00549815	-0.393541
7.41272e-08	0.343353	3.11279e-08	0.342773	-4.48608e-09	0.341888		-0.00433031	-0.398352	-0.0051165	-0.403887	-0.00592859	-0.402147
5.09949e-08	0.333679	5.24902e-09	0.331512	-2.67334e-08	0.332275		-0.00457294	-0.40888	-0.00530128	-0.412584	-0.0061246	-0.413469
2.97852e-08	0.322083	-3.2135e-08	0.323303	-4.64783e-08	0.322876		-0.00483026	-0.417883	-0.00569804	-0.424578	-0.00627053	-0.423662
5.12695e-09	0.312714	-4.54712e-08	0.310822	-8.30994e-08	0.311249		-0.00506771	-0.428778	-0.00588887	-0.435167	-0.00667636	-0.432909
-1.63574e-08	0.301361	-6.36292e-08	0.302521	-1.04767e-07	0.302521		-0.00533064	-0.438726	-0.00595147	-0.444322	-0.00693626	-0.443224
-4.09546e-08	0.292786	-1.01318e-07	0.290802	-1.1853e-07	0.291046		-0.00554046	-0.449163	-0.00634262	-0.453661	-0.00700361	-0.454759
-6.06079e-08	0.282471	-1.1557e-07	0.281494	-1.5152e-07	0.282318		-0.00579389	-0.458013	-0.00655892	-0.465135	-0.00737318	-0.46425
-8.18481e-08	0.272736	-1.29456e-07	0.270142	-1.76605e-07	0.271606		-0.00602487	-0.468725	-0.0066103	-0.475359	-0.00768705	-0.474809
-1.03821e-07	0.261841	-1.60065e-07	0.260895	-1.86096e-07	0.261597		-0.00625326	-0.479956	-0.00698203	-0.484911	-0.00776951	-0.483873
-1.2207e-07	0.251648	-1.828e-07	0.252502	-2.15668e-07	0.251892		-0.00648035	-0.490057	-0.00722509	-0.493852	-0.00808252	-0.494493
-1.42212e-07	0.242188	-1.91376e-07	0.241577	-2.41852e-07	0.23996		-0.0067178	-0.49855	-0.00727345	-0.504225	-0.00841755	-0.503581
-1.62415e-07	0.231628	-2.19727e-07	0.230194	-2.51953e-07	0.230438		-0.00695224	-0.506665	-0.00753637	-0.51501	-0.0085026	-0.513851
-1.80634e-07	0.221619	-2.43713e-07	0.220978	-2.76581e-07	0.221252		-0.00716638	-0.519146	-0.00789126	-0.524568	-0.00887648	-0.523378
-1.99829e-07	0.211823	-2.49695e-07	0.210754	-3.05603e-07	0.211121		-0.0074021	-0.529068	-0.007934	-0.531575	-0.00923914	-0.533455
-2.16705e-07	0.199921	-2.75696e-07	0.201416	-3.16772e-07	0.20108		-0.00762661	-0.538467	-0.0081516	-0.543328	-0.00936434	-0.54352
-2.34955e-07	0.190643	-3.01086e-07	0.190643	-3.34869e-07	0.190094		-0.00785845	-0.549548	-0.00849914	-0.554506	-0.00955862	-0.552577
-2.53265e-07	0.181305	-3.07709e-07	0.181335	-3.64288e-07	0.181122
-2.71545e-07	0.170868	-3.27209e-07	0.170837	-3.77136e-07	0.171875
-2.88544e-07	0.160797	-3.52173e-07	0.161011	-3.88641e-07	0.160309
-3.06091e-07	0.150848	-3.61664e-07	0.149963	-4.19067e-07	0.151703
-3.23242e-07	0.14032	-3.74725e-07	0.141266	-4.32922e-07	0.140381
-3.41431e-07	0.131317	-4.02771e-07	0.129272	-4.43237e-07	0.130188
-3.58215e-07	0.120422	-4.1626e-07	0.118683	-4.71924e-07	0.120941
-3.76801e-07	0.110474	-4.20685e-07	0.109528	-4.90295e-07	0.110626
-3.91632e-07	0.100037	-4.48334e-07	0.100189	-4.95056e-07	0.0990906
-4.09546e-07	0.0911865	-4.63623e-07	0.0887146	-5.21179e-07	0.0895996
-4.25873e-07	0.0804749	-4.67255e-07	0.0784912	-5.43365e-07	0.0790405
-4.42017e-07	0.0692444	-4.9353e-07	0.0689392	-5.49194e-07	0.0699768
-4.58069e-07	0.0591431	-5.10712e-07	0.0599976	-5.7132e-07	0.0593567
-4.74854e-07	0.05065	-5.1413e-07	0.0496246	-5.95001e-07	0.0502686
-4.91425e-07	0.0425354	-5.32715e-07	0.0388397	-6.01013e-07	0.0399994
-5.06561e-07	0.0300537	-5.578e-07	0.0292816	-6.27441e-07	0.0304718
-5.23224e-07	0.0201324	-5.60822e-07	0.0222748	-6.53076e-07	0.0203949
-5.39093e-07	0.010733	-5.76202e-07	0.0105225	-6.61926e-07	0.0103302
-5.55481e-07	-0.0003479	-6.00769e-07	-0.000656128	-6.75659e-07	0.00127258
						-0.000110046	-1.98212
						-0.000109283	-1.97327
						-0.000108521	-1.96228
						-0.000107788	-1.95312
						-0.000107086	-1.94275
						-0.000106323	-1.93176
						-0.000105652	-1.92261
						-0.00010498	-1.91284
						-0.000104309	-1.90308
						-0.000103699	-1.89209
						-0.000103088	-1.88171
						-0.000102478	-1.87195
						-0.000101898	-1.86188
						-0.000101349	-1.8515
						-0.000100739	-1.84113
						-0.00010022	-1.83136
						-9.96704e-05	-1.82098
						-9.91516e-05	-1.81122
						-9.86328e-05	-1.80176
						-9.8114e-05	-1.7926
						-9.76257e-05	-1.78162
						-9.71069e-05	-1.77094
						-9.66492e-05	-1.76208
						-9.61914e-05	-1.74988
						-9.57031e-05	-1.74133
						-9.52454e-05	-1.73065
						-9.48181e-05	-1.72089
						-9.43909e-05	-1.71082
						-9.39636e-05	-1.70013
						-9.35669e-05	-1.69189
						-9.31396e-05	-1.6803
						-9.27124e-05	-1.67145
						-9.23157e-05	-1.66046
						-9.19189e-05	-1.651
						-9.15222e-05	-1.64032
						-9.1156e-05	-1.62994
						-9.07593e-05	-1.62048
						-9.03931e-05	-1.61072
						-8.99963e-05	-1.60034
						-8.96301e-05	-1.59058
						-8.92639e-05	-1.5799
						-8.88977e-05	-1.57043
						-8.85315e-05	-1.55975
						-8.81958e-05	-1.54938
						-8.78296e-05	-1.54022
						-8.74634e-05	-1.52924
						-8.71277e-05	-1.52008
						-8.6792e-05	-1.51031
						-8.64258e-05	-1.49994
						-8.60596e-05	-1.48956
						-8.57239e-05	-1.47919
						-8.53577e-05	-1.46942
						-8.5022e-05	-1.45874
						-8.46558e-05	-1.44775
						-8.43201e-05	-1.4389
						-8.39539e-05	-1.42914
						-8.35876e-05	-1.41876
						-8.32214e-05	-1.40961
						-8.28552e-05	-1.39923
						-8.24585e-05	-1.38885
						-8.20923e-05	-1.37848
						-8.16956e-05	-1.36902
						-8.12988e-05	-1.35864
						-8.08716e-05	-1.34766
						-8.04443e-05	-1.33789
						-7.99866e-05	-1.32782
						-7.95288e-05	-1.31836
						-7.9071e-05	-1.30859
						-7.85828e-05	-1.29974
						-7.8064e-05	-1.28784
						-7.75452e-05	-1.27777
						-7.70264e-05	-1.2674
						-7.64465e-05	-1.25763
						-7.58362e-05	-1.24756
						-7.52258e-05	-1.23749
						-7.45544e-05	-1.22742
						-7.38525e-05	-1.21796
						-7.31506e-05	-1.20667
						-7.23877e-05	-1.19812
						-7.15942e-05	-1.18744
						-7.07703e-05	-1.17737
						-6.98853e-05	-1.1676
						-6.89392e-05	-1.15692
						-6.79932e-05	-1.14594
						-6.69861e-05	-1.13739
						-6.59485e-05	-1.12732
						-6.47888e-05	-1.11664
						-6.36597e-05	-1.10779
						-6.2439e-05	-1.0968
						-6.11877e-05	-1.08643
						-5.9845e-05	-1.07697
						-5.84717e-05	-1.0672
						-5.70374e-05	-1.05621
						-5.55725e-05	-1.04584
						-5.40466e-05	-1.03638
						-5.24292e-05	-1.02661
						-5.07813e-05	-1.01593
						-4.91028e-05	-1.00616
						-4.73328e-05	-0.995483
						-4.55017e-05	-0.986023
						-4.36829e-05	-0.975037
						-4.17908e-05	-0.965576
						-3.98956e-05	-0.9552
						-3.79242e-05	-0.945129
						-3.59039e-05	-0.935974
						-3.38409e-05	-0.924988
						-3.17596e-05	-0.913696
						-2.96722e-05	-0.906372
						-2.76062e-05	-0.894775
						-2.55127e-05	-0.88562
						-2.34558e-05	-0.875854
						-2.14172e-05	-0.865173
						-1.94397e-05	-0.854797
						-1.74713e-05	-0.845032
						-1.55823e-05	-0.835266
						-1.37512e-05	-0.82428
						-1.19934e-05	-0.814514
						-1.02905e-05	-0.804749
						-8.68835e-06	-0.794373
						-7.17468e-06	-0.784302
						-5.74646e-06	-0.774536
						-4.35486e-06	-0.764771
						-3.02124e-06	-0.753479
						-1.78223e-06	-0.7435
						-5.67627e-07	-0.734192
						5.79834e-07	-0.723938
						1.74103e-06	-0.715363
						2.81006e-06	-0.704681
						3.91449e-06	-0.693024
						5.0293e-06	-0.682831
						6.15112e-06	-0.672577
						7.28455e-06	-0.664246
						8.46558e-06	-0.653931
						9.66187e-06	-0.643158
						1.09161e-05	-0.633362
						1.22131e-05	-0.62326
						1.35925e-05	-0.612885
						1.49994e-05	-0.601959
						1.6452e-05	-0.593079
						1.79657e-05	-0.583038
						1.95557e-05	-0.572418
						2.11761e-05	-0.561188
						2.28607e-05	-0.552155
						2.45758e-05	-0.542694
						2.63519e-05	-0.532227
						2.81647e-05	-0.522156
						2.99713e-05	-0.510834
						3.18237e-05	-0.501984
						3.37097e-05	-0.492188
						3.55743e-05	-0.481476
						3.74329e-05	-0.471893
						3.92426e-05	-0.461121
						4.10858e-05	-0.452209
						4.27734e-05	-0.440979
						4.44885e-05	-0.431213
						4.60999e-05	-0.421173
						4.76135e-05	-0.411591
						4.90204e-05	-0.40094
						5.03235e-05	-0.390991
						5.1474e-05	-0.380737
						5.25055e-05	-0.370728
						5.33936e-05	-0.361298
						5.41168e-05	-0.350861
						5.46722e-05	-0.340607
						5.51086e-05	-0.330109
						5.5368e-05	-0.320221
						5.54657e-05	-0.310059
						5.5426e-05	-0.300262
						5.52399e-05	-0.29126
						5.49408e-05	-0.279907
						5.45013e-05	-0.27005
						5.39642e-05	-0.259583
						5.33112e-05	-0.248199
						5.25848e-05	-0.240387
						5.17639e-05	-0.229523
						5.08972e-05	-0.220001
						4.9942e-05	-0.209595
						4.89594e-05	-0.199402
						4.7937e-05	-0.189209
						4.69025e-05	-0.179565
						4.58466e-05	-0.169922
						4.47876e-05	-0.159668
						4.36951e-05	-0.149689
						4.26483e-05	-0.138641
						4.15955e-05	-0.12973
						4.05792e-05	-0.118927
						3.95721e-05	-0.109222
						3.85986e-05	-0.0989075
						3.76556e-05	-0.0889893
						3.67706e-05	-0.0787964
						3.58887e-05	-0.0692749
						3.50586e-05	-0.05896
						3.42834e-05	-0.0492615
						3.35114e-05	-0.03909
						3.28003e-05	-0.0290894
						3.21289e-05	-0.0191986
						3.14911e-05	-0.00923157
						3.08807e-05	0.000924683

## Sheet: Fig. 4b
Conditions:
25 mL Beaker-type cell
25 mL Acetonitrile
Glassy carbon electrodes
760 mg NBu4NO3 (0,5 eq.)
100 vol.% O2 atm. (20 mL min-1)
Amount of substance toluene:		5	mmol
Current:		68	mA
Charge quantity:		5307	C
	Toluene	Benzaldehyde (CHO)	Benzoic acid
	Protons integrated:	Protons integrated:	Protons integrated:
	5	1	1
			(half of the signal was overlapping in the spectra)
Intergral range in ppm:	(6,830|6,719)	(9,672|9,476)	(7,683|7,614)
X Axis (min)	Measured integral intensity of 1H NMR signals (a.u.)				Normalised integral intensity of 1H NMR signals to one proton (a.u.)				F (ref. toluene)
4.798	84.147	-0.007	0.012		16.8294	-0.007	0.012		0.040578
14.535	79.237	0.532	0.108		15.8474	0.532	0.108		0.122926
26.295	77.347	1.081	0.148		15.4694	1.081	0.148		0.222384
36.03	71.924	1.855	0.234		14.3848	1.855	0.234		0.304716
47.798	68.596	2.23	0.245		13.7192	2.23	0.245		0.404241
57.534	64.561	2.808	0.263		12.9122	2.808	0.263		0.486581
69.298	63.336	2.797	0.242		12.6672	2.797	0.242		0.586072
79.036	60.502	3.18	0.406		12.1004	3.18	0.406		0.668429
90.801	59.207	3.373	0.337		11.8414	3.373	0.337		0.767929
100.539	57.718	3.598	0.387		11.5436	3.598	0.387		0.850286
112.306	55.785	3.601	0.364		11.157	3.601	0.364		0.949803
122.042	54.822	3.859	0.418		10.9644	3.859	0.418		1.03214
133.81	53.489	4.171	0.454		10.6978	4.171	0.454		1.13167
143.546	52.381	4.373	0.393		10.4762	4.373	0.393		1.21401
155.31	51.594	4.25	0.477		10.3188	4.25	0.477		1.3135
165.046	50.592	4.482	0.472		10.1184	4.482	0.472		1.39584
176.811	49.779	4.659	0.463		9.9558	4.659	0.463		1.49534
186.547	49.046	4.712	0.595		9.8092	4.712	0.595		1.57768
198.313	47.752	5.025	0.594		9.5504	5.025	0.594		1.67719
208.051	46.844	5.103	0.625		9.3688	5.103	0.625		1.75954
219.819	46.222	5.058	0.613		9.2444	5.058	0.613		1.85907
229.557	45.468	5.158	0.672		9.0936	5.158	0.672		1.94143
241.324	44.554	5.395	0.624		8.9108	5.395	0.624		2.04094
251.062	43.749	5.496	0.693		8.7498	5.496	0.693		2.1233
262.833	43.188	5.389	0.709		8.6376	5.389	0.709		2.22285
272.571	42.403	5.554	0.706		8.4806	5.554	0.706		2.30521
284.34	42.071	5.564	0.664		8.4142	5.564	0.664		2.40474
294.077	41.359	5.696	0.684		8.2718	5.696	0.684		2.48709
305.846	40.509	5.65	0.682		8.1018	5.65	0.682		2.58662
315.583	39.897	5.817	0.771		7.9794	5.817	0.771		2.66897
327.352	39.268	5.789	0.667		7.8536	5.789	0.667		2.76851
337.09	38.641	6.003	0.694		7.7282	6.003	0.694		2.85086
348.857	38.071	6.042	0.672		7.6142	6.042	0.672		2.95038
358.594	37.195	6.178	0.801		7.439	6.178	0.801		3.03273
370.366	36.526	6.185	0.674		7.3052	6.185	0.674		3.13229
380.104	35.781	6.321	0.81		7.1562	6.321	0.81		3.21464
391.874	35.103	6.309	0.78		7.0206	6.309	0.78		3.31419
401.612	34.436	6.662	0.881		6.8872	6.662	0.881		3.39654
413.383	33.636	6.602	0.832		6.7272	6.602	0.832		3.49609
423.12	32.779	6.695	0.876		6.5558	6.695	0.876		3.57844
434.893	31.943	6.806	0.844		6.3886	6.806	0.844		3.67801
444.631	30.972	6.845	0.942		6.1944	6.845	0.942		3.76037
456.403	30.221	7.025	0.896		6.0442	7.025	0.896		3.85992
466.141	28.986	7.185	1.002		5.7972	7.185	1.002		3.94228
477.914	27.699	7.262	0.885		5.5398	7.262	0.885		4.04185
487.653	26.443	7.511	1.089		5.2886	7.511	1.089		4.12421
499.425	24.952	7.56	1.054		4.9904	7.56	1.054		4.22377
509.163	23.328	7.914	1.171		4.6656	7.914	1.171		4.30613
520.937	22.007	7.963	1.128		4.4014	7.963	1.128		4.40571
530.677	20.041	8.245	1.292		4.0082	8.245	1.292		4.48808
542.445	18.482	8.412	1.273		3.6964	8.412	1.273		4.58761
552.184	16.53	8.645	1.432		3.306	8.645	1.432		4.66997
563.955	14.835	8.704	1.422		2.967	8.704	1.422		4.76952
573.692	12.847	8.858	1.705		2.5694	8.858	1.705		4.85187
585.461	11.348	9.004	1.686		2.2696	9.004	1.686		4.9514
595.197	9.458	9.105	1.82		1.8916	9.105	1.82		5.03374
606.966	8.053	9.126	1.835		1.6106	9.126	1.835		5.13328
616.703	6.51	9.074	1.954		1.302	9.074	1.954		5.21563
628.471	5.29	8.949	2.052		1.058	8.949	2.052		5.31515
638.21	4.312	8.848	2.166		0.8624	8.848	2.166		5.39752
649.98	3.606	8.585	2.314		0.7212	8.585	2.314		5.49706
659.719	3.042	8.439	2.533		0.6084	8.439	2.533		5.57942
671.489	2.478	8.232	2.629		0.4956	8.232	2.629		5.67897
681.228	2.107	7.874	2.83		0.4214	7.874	2.83		5.76133
692.997	1.774	7.518	2.942		0.3548	7.518	2.942		5.86086
702.736	1.866	7.208	3.179		0.3732	7.208	3.179		5.94323
714.504	1.433	6.703	3.083		0.2866	6.703	3.083		6.04276
724.241	1.56	6.433	3.504		0.312	6.433	3.504		6.1251
736.016	1.485	6.018	3.591		0.297	6.018	3.591		6.22469
745.753	1.398	5.54	3.727		0.2796	5.54	3.727		6.30704
757.524	1.421	5.463	3.894		0.2842	5.463	3.894		6.40659
767.262	1.321	4.985	3.977		0.2642	4.985	3.977		6.48894
779.035	1.397	4.789	4.115		0.2794	4.789	4.115		6.58851
788.775	1.376	4.44	4.302		0.2752	4.44	4.302		6.67089
800.546	1.174	3.972	4.27		0.2348	3.972	4.27		6.77044
810.284	1.387	3.782	4.476		0.2774	3.782	4.476		6.85279
822.055	1.22	3.441	4.503		0.244	3.441	4.503		6.95234
831.794	1.195	3.246	4.698		0.239	3.246	4.698		7.03471
843.566	1.179	2.964	4.73		0.2358	2.964	4.73		7.13427
853.305	1.267	2.869	4.806		0.2534	2.869	4.806		7.21663
865.074	1.268	2.589	4.76		0.2536	2.589	4.76		7.31617
874.814	1.205	2.401	4.935		0.241	2.401	4.935		7.39854
886.588	1.277	2.048	5.004		0.2554	2.048	5.004		7.49812
896.328	1.303	2.017	5.22		0.2606	2.017	5.22		7.58049
908.101	1.181	1.835	5.1		0.2362	1.835	5.1		7.68006
917.84	1.282	1.724	5.22		0.2564	1.724	5.22		7.76242
929.613	1.237	1.606	5.109		0.2474	1.606	5.109		7.86199
939.351	1.176	1.555	5.191		0.2352	1.555	5.191		7.94435
951.122	1.339	1.356	5.237		0.2678	1.356	5.237		8.0439
960.862	1.169	1.316	5.245		0.2338	1.316	5.245		8.12627
972.636	1.262	1.149	5.294		0.2524	1.149	5.294		8.22585
982.375	1.292	1.075	5.319		0.2584	1.075	5.319		8.30821
994.149	1.156	0.954	5.284		0.2312	0.954	5.284		8.40779
1003.89	1.368	1.004	5.574		0.2736	1.004	5.574		8.49016
1015.66	1.101	0.947	5.318		0.2202	0.947	5.318		8.58973
1025.4	1.18	0.873	5.408		0.236	0.873	5.408		8.6721
1037.18	1.207	0.644	5.325		0.2414	0.644	5.325		8.77169
1046.92	1.353	0.815	5.467		0.2706	0.815	5.467		8.85405
1058.69	1.22	0.737	5.26		0.244	0.737	5.26		8.95362
1068.43	1.497	0.784	5.425		0.2994	0.784	5.425		9.03599
1080.2	1.101	0.782	5.285		0.2202	0.782	5.285		9.13556
1089.94	1.239	0.704	5.315		0.2478	0.704	5.315		9.21793
1101.71	1.5	1.209	5.446		0.3	1.209	5.446		9.31748
1111.45	1.563	0.829	5.497		0.3126	0.829	5.497		9.39984
1123.22	1.483	0.588	5.391		0.2966	0.588	5.391		9.4994
1132.96	1.362	0.648	5.316		0.2724	0.648	5.316		9.58176
1144.73	1.237	0.497	5.14		0.2474	0.497	5.14		9.68129
1154.47	1.674	0.689	5.436		0.3348	0.689	5.436		9.76365
1166.24	1.309	0.533	5.211		0.2618	0.533	5.211		9.86321
1175.98	1.33	0.532	5.244		0.266	0.532	5.244		9.94557
1187.75	1.443	0.517	5.274		0.2886	0.517	5.274		10.0451
1197.49	1.414	0.625	5.185		0.2828	0.625	5.185		10.1275
1209.26	1.534	0.612	5.158		0.3068	0.612	5.158		10.2271
1219	1.838	0.663	5.271		0.3676	0.663	5.271		10.3094
1230.77	1.707	0.698	5.357		0.3414	0.698	5.357		10.4089
1240.51	1.785	0.602	5.367		0.357	0.602	5.367		10.4913
1252.28	1.343	0.426	4.987		0.2686	0.426	4.987		10.5908
1262.02	1.428	0.495	5.061		0.2856	0.495	5.061		10.6732
1273.79	1.298	0.396	4.949		0.2596	0.396	4.949		10.7728
1283.53	1.324	0.389	4.958		0.2648	0.389	4.958		10.8551
1295.3	1.228	0.599	4.985		0.2456	0.599	4.985		10.9547
1305.03	1.452	0.457	4.986		0.2904	0.457	4.986		11.037

## Sheet: Supplementary Fig. 18a
CV Conditions:					1. Measurement (Ar)		2. Measurement (O2)
Working electrode: glassy carbon disk					WE(1).Current density (mA cm-2)	WE(1).Potential (V) vs Fc/FcH+	WE(1).Current density (mA cm-2)	WE(1).Potential (V) vs Fc/FcH+
WE radius:	1.5	mm			-0.000176623	-0.800286	-0.0015033	-1.00649
WE area:	7.06858	mm2			-0.000314519	-0.810296	-0.00167384	-1.0168
Counter electrode: glassy carbon rod					-0.00043044	-0.820114	-0.00182192	-1.02683
Reference electrode: Ag/AgCl in LiCl/EtOH saturated solution					-0.000530171	-0.830435	-0.00196267	-1.03688
5 mL dimethylcarbonate (DMC)/i-PrOH (9:1)					-0.000624721	-0.840618	-0.00209867	-1.04732
152 mg NBu4NO3 (0,1 mol L-1)					-0.000720135	-0.850903	-0.00223337	-1.05742
Scan rate: 50 mV s-1					-0.000820297	-0.860607	-0.00236548	-1.0674
Step rate: -0,01					-0.000894124	-0.870861	-0.00250061	-1.07759
					-0.000970541	-0.881146	-0.00263445	-1.08778
1. Measurement: sparging electrolyte solution with argon for 5 min					-0.00104998	-0.890606	-0.0027739	-1.09752
2. Measurement: sparging electrolyte solution with oxygen for 5 min					-0.00113201	-0.901104	-0.00291292	-1.1078
					-0.00122267	-0.911175	-0.00305539	-1.11778
Average potential E1/2 for Fc/FcH+ as reference:					-0.00130384	-0.921398	-0.00320391	-1.12797
At argon:	0.7906				-0.00139364	-0.931103	-0.00335674	-1.13814
At O2:	0.9969				-0.00147869	-0.941448	-0.00351994	-1.14802
					-0.0015849	-0.951336	-0.0036935	-1.15809
1. Measurement (Ar)		2. Measurement (O2)			-0.00167816	-0.961529	-0.0038731	-1.16823
WE(1).Current (A)	WE(1).Potential (V)	WE(1).Current (A)	WE(1).Potential (V)		-0.00178134	-0.971874	-0.00406781	-1.17839
-1.24847e-08	-0.00968628	-1.06262e-07	-0.00958862		-0.00185603	-0.981976	-0.00427936	-1.18843
-2.22321e-08	-0.019696	-1.18317e-07	-0.0199005		-0.00194756	-0.991711	-0.00450732	-1.19856
-3.0426e-08	-0.0295135	-1.28784e-07	-0.0299316		-0.00206542	-1.00193	-0.004756	-1.20866
-3.74756e-08	-0.0398346	-1.38733e-07	-0.0399841		-0.00218285	-1.01182	-0.0050254	-1.21888
-4.41589e-08	-0.0500183	-1.48346e-07	-0.050415		-0.00230504	-1.02214	-0.00532589	-1.22886
-5.09033e-08	-0.0603027	-1.57867e-07	-0.0605164		-0.00242333	-1.03218	-0.00565487	-1.23881
-5.79834e-08	-0.0700073	-1.67206e-07	-0.0704956		-0.00255242	-1.04246	-0.0060171	-1.2491
-6.32019e-08	-0.0802612	-1.76758e-07	-0.0806885		-0.00268842	-1.05253	-0.00641904	-1.25917
-6.86035e-08	-0.0905457	-1.86218e-07	-0.0908813		-0.00283175	-1.06242	-0.0068715	-1.26936
-7.42187e-08	-0.100006	-1.96075e-07	-0.100616		-0.00298113	-1.07249	-0.00736368	-1.27955
-8.00171e-08	-0.110504	-2.05902e-07	-0.110901		-0.00314649	-1.08268	-0.00791846	-1.28935
-8.64258e-08	-0.120575	-2.15973e-07	-0.12088		-0.00332048	-1.09242	-0.00853411	-1.29966
-9.21631e-08	-0.130798	-2.26471e-07	-0.131073		-0.00350137	-1.10289	-0.00922619	-1.30897
-9.85107e-08	-0.140503	-2.37274e-07	-0.141235		-0.0037004	-1.11311	-0.00998604	-1.31892
-1.04523e-07	-0.150848	-2.4881e-07	-0.151123		-0.00390289	-1.12303	-0.0108236	-1.32911
-1.1203e-07	-0.160736	-2.61078e-07	-0.161194		-0.00412048	-1.13322	-0.0117303	-1.33903
-1.18622e-07	-0.170929	-2.73773e-07	-0.171326		-0.00435578	-1.14277	-0.0127362	-1.34941
-1.25916e-07	-0.181274	-2.87537e-07	-0.181488		-0.0046023	-1.15318	-0.0138155	-1.35924
-1.31195e-07	-0.191376	-3.0249e-07	-0.191528		-0.00487041	-1.16337	-0.0149899	-1.36928
-1.37665e-07	-0.201111	-3.18604e-07	-0.20166		-0.00514629	-1.17326	-0.0162246	-1.37935
-1.45996e-07	-0.211334	-3.36182e-07	-0.211761		-0.00545152	-1.18367	-0.0175371	-1.3896
-1.54297e-07	-0.221222	-3.55225e-07	-0.221985		-0.00574856	-1.19355	-0.0188755	-1.39949
-1.62933e-07	-0.231537	-3.76465e-07	-0.231964		-0.00608099	-1.20353	-0.0202398	-1.40956
-1.71295e-07	-0.241577	-3.99719e-07	-0.241913		-0.00641041	-1.21379	-0.0215695	-1.41966
-1.8042e-07	-0.251862	-4.25323e-07	-0.252197		-0.00673939	-1.22371	-0.0228129	-1.43004
-1.90033e-07	-0.261932	-4.53735e-07	-0.262268		-0.00712234	-1.23417	-0.0238922	-1.43986
-2.00165e-07	-0.27182	-4.85718e-07	-0.272461		-0.00749838	-1.24437	-0.0248723	-1.45003
-2.10724e-07	-0.281891	-5.20508e-07	-0.282654		-0.00788781	-1.25453	-0.0259214	-1.46019
-2.22412e-07	-0.292084	-5.59723e-07	-0.29245		-0.00829191	-1.26472	-0.0272857	-1.47017
-2.34711e-07	-0.301819	-6.03241e-07	-0.302765		-0.00869861	-1.27458	-0.0290817	-1.48012
-2.47498e-07	-0.312286	-6.52161e-07	-0.312073		-0.00912257	-1.28425	-0.0312102	-1.4904
-2.61566e-07	-0.32251	-7.05872e-07	-0.322021		-0.00956294	-1.29362	-0.0335027	-1.50038
-2.75879e-07	-0.332428	-7.65076e-07	-0.332214		-0.00998172	-1.30391	-0.0358513	-1.51045
-2.9126e-07	-0.342621	-8.29163e-07	-0.342133		-0.0104135	-1.31398	-0.0381784	-1.52049
-3.07892e-07	-0.352173	-9.00269e-07	-0.352509		-0.0108495	-1.32377	-0.0406263	-1.53071
-3.25317e-07	-0.362579	-9.76563e-07	-0.362335		-0.0112899	-1.33424	-0.0433506	-1.54088
-3.44269e-07	-0.372772	-1.05957e-06	-0.372375		-0.0117346	-1.34388	-0.0464202	-1.55079
-3.6377e-07	-0.38266	-1.14685e-06	-0.382446		-0.012162	-1.35429	-0.0498093	-1.56114
-3.85345e-07	-0.393066	-1.23962e-06	-0.3927		-0.0126196	-1.36427	-0.0535309	-1.57118
-4.06342e-07	-0.402954	-1.33423e-06	-0.402588		-0.0130298	-1.37416	-0.0575331	-1.58119
-4.2984e-07	-0.412933	-1.43066e-06	-0.412659		-0.0134442	-1.38408	-0.0617727	-1.59147
-4.53125e-07	-0.423187	-1.52466e-06	-0.42276		-0.013863	-1.39442	-0.0662282	-1.60145
-4.76379e-07	-0.433105	-1.61255e-06	-0.433136		-0.0142732	-1.40455	-0.070878	-1.61149
-5.03448e-07	-0.443573	-1.68884e-06	-0.442963		-0.014679	-1.41468	-0.0757178	-1.62175
-5.30029e-07	-0.453766	-1.75812e-06	-0.453125		-0.0150892	-1.42472	-0.0807	-1.63191
-5.57556e-07	-0.463928	-1.83228e-06	-0.463287		-0.0155123	-1.43467	-0.085842	-1.64192
-5.86121e-07	-0.474121	-1.92871e-06	-0.473267		-0.0159656	-1.44471	-0.091053	-1.65104
-6.14868e-07	-0.483978	-2.05566e-06	-0.483215		-0.0164966	-1.45506	-0.0964929	-1.66102
-6.44836e-07	-0.493652	-2.20612e-06	-0.4935		-0.0171183	-1.46492	-0.101976	-1.6714
-6.75964e-07	-0.503021	-2.36816e-06	-0.503479		-0.0178868	-1.47505	-0.107632	-1.68132
-7.05566e-07	-0.513306	-2.53418e-06	-0.51355		-0.018815	-1.48518	-0.113331	-1.69151
-7.36084e-07	-0.523376	-2.69867e-06	-0.52359		-0.0199289	-1.49516	-0.119159	-1.70158
-7.66907e-07	-0.533173	-2.8717e-06	-0.533813		-0.0211853	-1.50505	-0.125074	-1.71153
-7.98035e-07	-0.54364	-3.06427e-06	-0.543976		-0.0225107	-1.51524	-0.131075	-1.72151
-8.29468e-07	-0.553284	-3.28125e-06	-0.553894		-0.0238016	-1.52516	-0.137119	-1.73167
-8.5968e-07	-0.56369	-3.52081e-06	-0.56424		-0.0250234	-1.53535	-0.143293	-1.74174
-8.92029e-07	-0.573669	-3.78387e-06	-0.57428		-0.0261243	-1.54499	-0.14951	-1.7516
-9.21021e-07	-0.583557	-4.06677e-06	-0.58429		-0.0271389	-1.55507	-0.155813	-1.76137
-9.50317e-07	-0.593475	-4.36646e-06	-0.594574		-0.0280671	-1.56575	-0.16216	-1.77205
-9.79919e-07	-0.603821	-4.6814e-06	-0.604553		-0.0289435	-1.57521	-0.168636	-1.78242
-1.00891e-06	-0.613953	-5.01007e-06	-0.614594		-0.0297509	-1.58558	-0.175112	-1.79219
-1.0376e-06	-0.624084	-5.35217e-06	-0.624847		-0.0305237	-1.59565	-0.181631	-1.80165
-1.06659e-06	-0.634125	-5.70435e-06	-0.63501		-0.0312447	-1.60572	-0.18828	-1.81233
-1.0965e-06	-0.644073	-6.06781e-06	-0.64502		-0.0319355	-1.6161	-0.195058	-1.82271
-1.12854e-06	-0.654114	-6.43616e-06	-0.654144		-0.0325788	-1.62617	-0.201836	-1.83247
-1.16608e-06	-0.664459	-6.82068e-06	-0.664124		-0.0332048	-1.63655	-0.208701	-1.84285
-1.21002e-06	-0.674316	-7.20825e-06	-0.6745		-0.0337919	-1.64601	-0.215652	-1.85231
-1.26434e-06	-0.684448	-7.60803e-06	-0.684418		-0.0343661	-1.65577	-0.222603	-1.86299
-1.32996e-06	-0.69458	-8.01086e-06	-0.694611		-0.0349231	-1.66584	-0.229597	-1.87245
-1.40869e-06	-0.704559	-8.42285e-06	-0.704681		-0.03548	-1.67622	-0.236634	-1.88221
-1.4975e-06	-0.714447	-8.84094e-06	-0.71463		-0.0360326	-1.68629	-0.243758	-1.8929
-1.59119e-06	-0.72464	-9.26514e-06	-0.724609		-0.0365896	-1.69667	-0.250838	-1.90266
-1.68243e-06	-0.734558	-9.69238e-06	-0.734772		-0.0371551	-1.70613	-0.258005	-1.91243
-1.7688e-06	-0.744751	-1.01288e-05	-0.744843		-0.0377337	-1.7165	-0.265172	-1.92341
-1.84662e-06	-0.754395	-1.05682e-05	-0.7547		-0.0383295	-1.72749	-0.272382	-1.93318
-1.91833e-06	-0.764465	-1.10138e-05	-0.764465		-0.0389382	-1.73695	-0.279635	-1.94233
-1.98395e-06	-0.775146	-1.14624e-05	-0.775146		-0.0395686	-1.74733	-0.286888	-1.95271
-2.0459e-06	-0.784607	-1.19202e-05	-0.785522		-0.0402118	-1.75648	-0.294185	-1.96278
-2.10297e-06	-0.794983	-1.23779e-05	-0.795288		-0.0408897	-1.76686	-0.301481	-1.97285
-2.15759e-06	-0.805054	-1.28387e-05	-0.804749		-0.0415761	-1.77662	-0.308777	-1.98353
-2.20856e-06	-0.815125	-1.33087e-05	-0.81543		-0.0422971	-1.78669	-0.31616	-1.9936
-2.25739e-06	-0.8255	-1.37878e-05	-0.825806		-0.0430268	-1.79737	-0.323499	-2.00367
-2.30286e-06	-0.835571	-1.4267e-05	-0.835571		-0.0437866	-1.80745	-0.330925	-2.01344
-2.34711e-06	-0.845947	-1.47522e-05	-0.845947		-0.0445551	-1.8166	-0.338308	-2.02412
-2.38861e-06	-0.855408	-1.52435e-05	-0.855408		-0.0453581	-1.82789	-0.345777	-2.03389
-2.4292e-06	-0.865173	-1.57349e-05	-0.866089		-0.0461655	-1.83644	-0.35316	-2.04335
-2.46857e-06	-0.875244	-1.62292e-05	-0.875549		-0.047003	-1.84742	-0.360672	-2.05342
-2.50793e-06	-0.88562	-1.67267e-05	-0.885315		-0.0478406	-1.8578	-0.368141	-2.06379
-2.547e-06	-0.895691	-1.72302e-05	-0.895996		-0.0486998	-1.86757	-0.375653	-2.07387
-2.58636e-06	-0.906067	-1.77307e-05	-0.905762		-0.0495675	-1.87703	-0.383165	-2.08394
-2.62634e-06	-0.915527	-1.82373e-05	-0.915527		-0.0504612	-1.8874	-0.390721	-2.09431
-2.66724e-06	-0.925903	-1.87439e-05	-0.926514		-0.051342	-1.89778	-0.398233	-2.10377
-2.70935e-06	-0.93689	-1.92535e-05	-0.936279		-0.0522357	-1.90693	-0.405831	-2.11445
-2.75238e-06	-0.94635	-1.97662e-05	-0.945435		-0.0531337	-1.91731	-0.413387	-2.12513
-2.79694e-06	-0.956726	-2.02789e-05	-0.955811		-0.0540446	-1.92799	-0.421028	-2.1349
-2.84241e-06	-0.965881	-2.07947e-05	-0.965881		-0.054934	-1.93867	-0.428627	-2.14406
-2.89032e-06	-0.976257	-2.13104e-05	-0.975952		-0.055832	-1.94813	-0.436269	-2.15413
-2.93884e-06	-0.986023	-2.18262e-05	-0.986633		-0.0567257	-1.9579	-0.443867	-2.16481
-2.98981e-06	-0.996094	-2.2348e-05	-0.996704		-0.0576065	-1.96797	-0.451552	-2.17427
-3.04138e-06	-1.00677	-2.28668e-05	-1.00677		-0.0584699	-1.97834	-0.459194	-2.18464
-3.09509e-06	-1.01685	-2.33917e-05	-1.01654		-0.0593334	-1.9878	-0.466836	-2.19471
-3.14941e-06	-1.026	-2.39136e-05	-1.02722		-0.0601796	-1.99818	-0.47452	-2.20509
-3.20618e-06	-1.03729	-2.44415e-05	-1.03699		-0.0610042	-2.00856	-0.482248	-2.21486
-3.26324e-06	-1.04584	-2.49634e-05	-1.04645		-0.0618072	-2.01832	-0.489933	-2.22401
-3.32245e-06	-1.05682	-2.54944e-05	-1.05652		-0.0625844	-2.029	-0.497618	-2.2353
-3.38165e-06	-1.0672	-2.60223e-05	-1.06689		-0.0633399	-2.03877	-0.505389	-2.24507
-3.44238e-06	-1.07697	-2.65533e-05	-1.07697		-0.0640652	-2.04914	-0.513118	-2.25514
-3.50372e-06	-1.08643	-2.70844e-05	-1.08704		-0.0647517	-2.05922	-0.520846	-2.26552
-3.56689e-06	-1.0968	-2.76184e-05	-1.09741		-0.0654079	-2.06898	-0.528574	-2.27559
-3.62915e-06	-1.10718	-2.81494e-05	-1.10687		-0.0660339	-2.07905	-0.536302	-2.28535
-3.69232e-06	-1.11633	-2.86865e-05	-1.11755		-0.0666038	-2.08943	-0.54403	-2.29573
-3.7558e-06	-1.12671	-2.92206e-05	-1.12823		-0.0671478	-2.09919	-0.551801	-2.3061
-3.82019e-06	-1.13739	-2.97607e-05	-1.138		-0.0676357	-2.11018	-0.559529	-2.31648
-3.88306e-06	-1.14807	-3.02979e-05	-1.14716		-0.0680933	-2.11934	-0.5673	-2.32594
-3.94653e-06	-1.15753	-3.0838e-05	-1.15723		-0.0684991	-2.13032	-0.575028	-2.33601
-4.0097e-06	-1.1673	-3.13751e-05	-1.16791		-0.0688748	-2.13917	-0.5828	-2.34547
-4.07196e-06	-1.17737	-3.19183e-05	-1.17737		-0.0691986	-2.14955	-0.590528	-2.35615
-4.133e-06	-1.18774	-3.24585e-05	-1.18774		-0.0694964	-2.16023	-0.598342	-2.36622
-4.19403e-06	-1.1972	-3.29987e-05	-1.19781		-0.0697425	-2.16938	-0.60607	-2.3766
-4.25385e-06	-1.20758	-3.35419e-05	-1.20819		-0.069967	-2.17945	-0.613841	-2.38606
-4.31213e-06	-1.21796	-3.40881e-05	-1.21796		-0.0701656	-2.18983	-0.621613	-2.39613
-4.3689e-06	-1.22772	-3.46313e-05	-1.22711		-0.0703513	-2.1996	-0.629427	-2.40651
-4.42383e-06	-1.2384	-3.51746e-05	-1.2384		-0.0704981	-2.21058	-0.637155	-2.41658
-4.47723e-06	-1.24817	-3.57239e-05	-1.24817		-0.0706492	-2.22035	-0.64497	-2.42695
-4.5285e-06	-1.25854	-3.62701e-05	-1.25824		-0.0707917	-2.2295	-0.652741	-2.43672
-4.57703e-06	-1.26862	-3.68164e-05	-1.26862		-0.0709428	-2.24049	-0.660555	-2.44679
-4.62341e-06	-1.27838	-3.73627e-05	-1.27869		-0.0710766	-2.25056	-0.668326	-2.45686
-4.66766e-06	-1.28845	-3.79089e-05	-1.28845		-0.071232	-2.26063	-0.676141	-2.46663
-4.70795e-06	-1.29883	-3.84552e-05	-1.29883		-0.0713918	-2.26979	-0.683912	-2.47731
-4.7464e-06	-1.30859	-3.90045e-05	-1.3092		-0.0715731	-2.27986	-0.691726	-2.48707
-4.78088e-06	-1.31958	-3.95508e-05	-1.31958		-0.0717544	-2.29023	-0.699541	-2.49714
-4.81323e-06	-1.32874	-4.01001e-05	-1.32904		-0.0719617	-2.30091	-0.707355	-2.5066
-4.84192e-06	-1.33972	-4.06464e-05	-1.33911		-0.0721862	-2.31099	-0.715127	-2.51698
-4.86847e-06	-1.34857	-4.11957e-05	-1.34857		-0.0724366	-2.32106	-0.723027	-2.52736
-4.89136e-06	-1.35895	-4.17419e-05	-1.35925		-0.0726827	-2.33082	-0.730799	-2.53712
-4.91241e-06	-1.36963	-4.22943e-05	-1.36932		-0.0729547	-2.3412	-0.738656	-2.5475
-4.92981e-06	-1.37878	-4.28406e-05	-1.3797		-0.0732396	-2.35157	-0.746514	-2.55757
-4.94568e-06	-1.38885	-4.33899e-05	-1.38916		-0.0735375	-2.36103	-0.754371	-2.56794
-4.95972e-06	-1.39923	-4.39392e-05	-1.39923		-0.0738397	-2.37111	-0.762229	-2.57741
-4.97284e-06	-1.409	-4.44916e-05	-1.40961		-0.0741462	-2.38118	-0.770086	-2.58717
-4.98322e-06	-1.41998	-4.50378e-05	-1.41968		-0.0744614	-2.39125	-0.777987	-2.59755
-4.9939e-06	-1.42975	-4.55902e-05	-1.43005		-0.0747809	-2.40162	-0.785888	-2.60853
-5.00397e-06	-1.4389	-4.61395e-05	-1.43982		-0.0751133	-2.41139	-0.793832	-2.61738
-5.01465e-06	-1.44989	-4.66919e-05	-1.44989		-0.0754285	-2.42115	-0.801689	-2.62745
-5.02411e-06	-1.45996	-4.72412e-05	-1.45996		-0.0757696	-2.43092	-0.809633	-2.63844
-5.0351e-06	-1.47003	-4.77936e-05	-1.46973		-0.0760977	-2.4413	-0.817577	-2.6476
-5.04639e-06	-1.47919	-4.83429e-05	-1.48041		-0.0764517	-2.45137	-0.825564	-2.65797
-5.0592e-06	-1.48926	-4.88953e-05	-1.49017		-0.0767885	-2.46174	-0.833508	-2.66865
-5.07202e-06	-1.49963	-4.94476e-05	-1.50024		-0.0771425	-2.47212	-0.841495	-2.67842
-5.08667e-06	-1.51031	-5e-05	-1.5097		-0.0774836	-2.48219	-0.849439	-2.68788
-5.10254e-06	-1.52039	-5.05493e-05	-1.52008		-0.0778376	-2.49226	-0.856131	-2.69887
-5.12024e-06	-1.53046	-5.11078e-05	-1.53046		-0.0781959	-2.50142	-0.864334	-2.70894
-5.13763e-06	-1.54022	-5.16571e-05	-1.54022		-0.0785543	-2.51301	-0.872106	-2.7184
-5.15686e-06	-1.5506	-5.22125e-05	-1.5506		-0.0789083	-2.52186	-0.880309	-2.72847
-5.177e-06	-1.56097	-5.27679e-05	-1.56067		-0.0792882	-2.53193	-0.888511	-2.73854
-5.19806e-06	-1.57043	-5.33234e-05	-1.57104		-0.0796552	-2.54292	-0.896283	-2.74891
-5.21942e-06	-1.58051	-5.38788e-05	-1.58051		-0.080074	-2.55207	-0.904486	-2.75868
-5.24109e-06	-1.59058	-5.44342e-05	-1.59027		-0.0804884	-2.56306	-0.912689	-2.76906
-5.26337e-06	-1.60065	-5.49927e-05	-1.60065		-0.0809331	-2.57222	-0.920892	-2.77913
-5.28595e-06	-1.61102	-5.55511e-05	-1.61163		-0.0814167	-2.58259	-0.929095	-2.7892
-5.30945e-06	-1.62079	-5.61127e-05	-1.62048		-0.0819391	-2.59297	-0.937298	-2.79896
-5.33173e-06	-1.63055	-5.66681e-05	-1.63055		-0.0824874	-2.60304	-0.945501	-2.80903
-5.35583e-06	-1.64032	-5.72296e-05	-1.64154		-0.0830832	-2.61219	-0.953704	-2.81941
-5.37903e-06	-1.6507	-5.77911e-05	-1.6507		-0.0836962	-2.62288	-0.961907	-2.82948
-5.40405e-06	-1.66077	-5.83557e-05	-1.66107		-0.0843309	-2.63295	-0.970541	-2.83925
-5.42786e-06	-1.67114	-5.89172e-05	-1.67175		-0.0849483	-2.64332	-0.978744	-2.85023
-5.45288e-06	-1.68152	-5.94818e-05	-1.68152		-0.08557	-2.65309	-0.986947	-2.85878
-5.47699e-06	-1.69159	-6.00433e-05	-1.69098		-0.0862176	-2.66377	-0.995582	-2.87007
-5.50201e-06	-1.70166	-6.05164e-05	-1.70197		-0.0869947	-2.67323	-1.00422	-2.87922
-5.52734e-06	-1.71082	-6.10962e-05	-1.71204		-0.0878582	-2.68361	-1.01242	-2.8896
-5.55267e-06	-1.72241	-6.16455e-05	-1.7215		-0.0888943	-2.69368	-1.02105	-2.89967
-5.5777e-06	-1.73126	-6.22253e-05	-1.73157		-0.0901464	-2.70314	-1.02969	-2.91035
-5.60455e-06	-1.74133	-6.28052e-05	-1.74164		-0.0916574	-2.71382	-1.03832	-2.91981
-5.63049e-06	-1.75232	-6.33545e-05	-1.75201		-0.0933844	-2.72328	-1.04653	-2.92988
-5.6601e-06	-1.76147	-6.39343e-05	-1.76178		-0.0953704	-2.73335	-1.05516	-2.94026
-5.68939e-06	-1.77246	-6.45142e-05	-1.77216		-0.0976154	-2.74342	-1.0638	-2.95064
-5.72083e-06	-1.78162	-6.5094e-05	-1.78223		-0.100119	-2.7538	-1.07243	-2.9601
-5.755e-06	-1.79199	-6.56738e-05	-1.7923		-0.102883	-2.76356	-1.08107	-2.97047
-5.79193e-06	-1.80237	-6.62537e-05	-1.80206		-0.105732	-2.77363	-1.0897	-2.98024
-5.83069e-06	-1.81244	-6.68335e-05	-1.81213		-0.108711	-2.78462	-1.09833	-2.99092
-5.8728e-06	-1.82159	-6.74133e-05	-1.82251		-0.111733	-2.79438	-1.10654	-3.00038
-5.91614e-06	-1.83228	-6.79932e-05	-1.83258		-0.114755	-2.80476	-1.1156	-3.01014
-5.961e-06	-1.84235	-6.86035e-05	-1.84235		-0.117648	-2.81422	-1.12381	-3.02052
-6.00464e-06	-1.85272	-6.91833e-05	-1.85333		-0.120411	-2.82429	-1.13244	-3.03059
-6.04858e-06	-1.86249	-6.97632e-05	-1.86188		-0.122958	-2.83436	-1.14108	-3.04066
-6.09436e-06	-1.87317	-7.03735e-05	-1.87317		-0.125333	-2.84565	-1.14971	-3.05134
-6.14929e-06	-1.88263	-7.09839e-05	-1.88232		-0.127405	-2.85511	-1.15791	-3.0608
-6.21033e-06	-1.89301	-7.15637e-05	-1.8927		-0.129218	-2.86427	-1.16655	-3.07179
-6.28357e-06	-1.90308	-7.21741e-05	-1.90277		-0.130686	-2.87495	-1.17518	-3.08156
-6.37207e-06	-1.91254	-7.27844e-05	-1.91345		-0.131895	-2.88502	-1.18339	-3.09102
-6.47888e-06	-1.92322	-7.33948e-05	-1.92291		-0.132845	-2.89479	-1.19202	-3.10109
-6.60095e-06	-1.93268	-7.39746e-05	-1.93298		-0.133665	-2.90455	-1.20066	-3.11146
-6.74133e-06	-1.94275	-7.4585e-05	-1.94336		-0.134356	-2.91493	-1.20886	-3.12153
-6.90002e-06	-1.95282	-7.51953e-05	-1.95374		-0.135047	-2.9253	-1.21749	-3.1316
-7.07703e-06	-1.9632	-7.58057e-05	-1.9632		-0.135867	-2.93507	-1.2257	-3.14137
-7.27234e-06	-1.97296	-7.6416e-05	-1.97357		-0.13686	-2.94545	-1.23433	-3.15144
-7.47375e-06	-1.98303	-7.70264e-05	-1.98334		-0.138069	-2.95552	-1.24253	-3.16182
-7.68433e-06	-1.99402	-7.76367e-05	-1.99402		-0.139537	-2.96498	-1.25074	-3.17219
-7.89795e-06	-2.00378	-7.82166e-05	-2.00348		-0.141307	-2.97596	-1.25937	-3.18165
-8.11157e-06	-2.01416	-7.88574e-05	-2.01324		-0.143293	-2.98512	-1.26758	-3.19172
-8.31604e-06	-2.02362	-7.94373e-05	-2.02362		-0.145495	-2.99488	-1.27578	-3.2018
-8.51135e-06	-2.03369	-8.00476e-05	-2.03369		-0.147869	-3.00526	-1.28398	-3.21217
-8.69141e-06	-2.04376	-8.0658e-05	-2.04376		-0.150417	-3.01564	-1.29218	-3.22194
-8.85925e-06	-2.05505	-8.12683e-05	-2.05444		-0.153007	-3.0254	-1.30039	-3.23201
-9.00574e-06	-2.06451	-8.18481e-05	-2.0639		-0.155684	-3.03608	-1.30859	-3.24208
-9.13391e-06	-2.07367	-8.24585e-05	-2.07489		-0.158361	-3.04585	-1.31679	-3.25184
-9.23767e-06	-2.08435	-8.30688e-05	-2.08466		-0.16108	-3.05531	-1.325	-3.26191
-9.32312e-06	-2.09442	-8.36487e-05	-2.09412		-0.163757	-3.0663	-1.33277	-3.2726
-9.39026e-06	-2.10419	-8.4259e-05	-2.10419		-0.16652	-3.07637	-1.34097	-3.28267
-9.44824e-06	-2.11395	-8.48694e-05	-2.11456		-0.16924	-3.08674	-1.34917	-3.29213
-9.49707e-06	-2.12433	-8.54492e-05	-2.12463		-0.172047	-3.0962	-1.35738	-3.3022
-9.5459e-06	-2.1347	-8.60596e-05	-2.1347		-0.174853	-3.10597	-1.36515	-3.31288
-9.60388e-06	-2.14447	-8.66394e-05	-2.14447		-0.177789	-3.11543	-1.37335	-3.32264
-9.67407e-06	-2.15485	-8.72498e-05	-2.15454		-0.180811	-3.12642	-1.38155	-3.33272
-9.75952e-06	-2.16492	-8.78296e-05	-2.16492		-0.184006	-3.13649	-1.38932	-3.3434
-9.86328e-06	-2.17438	-8.84094e-05	-2.17529		-0.187287	-3.14656	-1.39753	-3.35286
-9.9884e-06	-2.18536	-8.90198e-05	-2.18475		-0.190698	-3.15663	-1.4053	-3.36262
-1.01288e-05	-2.19452	-8.95996e-05	-2.19482		-0.194238	-3.16609	-1.41307	-3.37361
-1.02844e-05	-2.20428	-9.01794e-05	-2.2049		-0.197908	-3.17677	-1.42127	-3.38337
-1.04523e-05	-2.21466	-9.07593e-05	-2.21527		-0.201664	-3.18592	-1.42904	-3.39375
-1.06323e-05	-2.22504	-9.13391e-05	-2.22504		-0.205549	-3.19722	-1.43682	-3.40352
-1.08154e-05	-2.2348	-9.19189e-05	-2.23511		-0.209564	-3.20668	-1.44459	-3.41328
-1.10046e-05	-2.24548	-9.24988e-05	-2.24518		-0.213623	-3.21736	-1.45236	-3.42396
-1.11938e-05	-2.25525	-9.30786e-05	-2.25494		-0.217767	-3.22712	-1.46013	-3.43373
-1.13861e-05	-2.26471	-9.36584e-05	-2.26501		-0.221955	-3.23811	-1.4679	-3.4438
-1.15753e-05	-2.2757	-9.42078e-05	-2.2757		-0.226229	-3.24696	-1.47567	-3.45326
-1.17706e-05	-2.28577	-9.47876e-05	-2.28577		-0.230633	-3.25703	-1.48301	-3.46303
-1.19629e-05	-2.29614	-9.53674e-05	-2.29523		-0.234994	-3.26771	-1.49078	-3.47401
-1.21613e-05	-2.3056	-9.59473e-05	-2.3053		-0.23944	-3.27748	-1.49855	-3.48408
-1.23596e-05	-2.31537	-9.64966e-05	-2.31598		-0.243974	-3.28785	-1.50589	-3.49354
-1.25671e-05	-2.32483	-9.70764e-05	-2.32574		-0.24855	-3.29731	-1.51366	-3.50422
-1.27808e-05	-2.33582	-9.76563e-05	-2.33582		-0.242678	-3.28785	-1.50417	-3.49415
-1.30066e-05	-2.34589	-9.82056e-05	-2.3465		-0.236807	-3.27687	-1.49467	-3.48317
-1.32385e-05	-2.35596	-9.87854e-05	-2.35596		-0.230935	-3.2668	-1.4856	-3.4734
-1.34796e-05	-2.36603	-9.93347e-05	-2.36572		-0.22515	-3.25673	-1.47654	-3.46425
-1.37299e-05	-2.37549	-9.9884e-05	-2.37671		-0.219408	-3.24727	-1.46747	-3.45326
-1.39893e-05	-2.38617	-0.000100464	-2.38647		-0.213752	-3.2375	-1.4584	-3.44349
-1.42548e-05	-2.39532	-0.000101013	-2.39685		-0.20814	-3.22682	-1.44934	-3.43342
-1.45294e-05	-2.40662	-0.000101563	-2.40662		-0.202657	-3.21705	-1.4407	-3.42366
-1.48132e-05	-2.41608	-0.000102112	-2.41638		-0.19726	-3.20729	-1.43207	-3.41359
-1.51001e-05	-2.42676	-0.000102661	-2.42706		-0.19195	-3.19661	-1.423	-3.40321
-1.53931e-05	-2.43652	-0.00010321	-2.43683		-0.186726	-3.18684	-1.41437	-3.39345
-1.56891e-05	-2.44751	-0.00010376	-2.4469		-0.181631	-3.17677	-1.40573	-3.38307
-1.59912e-05	-2.45636	-0.000104309	-2.45636		-0.176666	-3.1667	-1.3971	-3.37269
-1.63025e-05	-2.46643	-0.000104828	-2.46613		-0.171788	-3.15632	-1.38889	-3.36232
-1.66107e-05	-2.47711	-0.000105377	-2.47711		-0.167038	-3.14595	-1.38026	-3.35225
-1.6925e-05	-2.48688	-0.000105927	-2.48718		-0.162376	-3.13649	-1.37162	-3.34279
-1.72455e-05	-2.49725	-0.000106445	-2.49664		-0.157842	-3.12672	-1.36299	-3.33272
-1.7569e-05	-2.50671	-0.000106995	-2.50732		-0.153439	-3.11573	-1.35479	-3.32295
-1.71539e-05	-2.49725	-0.000106323	-2.49725		-0.149121	-3.10597	-1.34615	-3.31288
-1.67389e-05	-2.48627	-0.000105652	-2.48627		-0.144934	-3.0962	-1.33795	-3.3025
-1.63239e-05	-2.4762	-0.000105011	-2.4765		-0.140832	-3.08583	-1.32975	-3.29243
-1.59149e-05	-2.46613	-0.00010437	-2.46735		-0.13686	-3.07667	-1.32154	-3.28206
-1.5509e-05	-2.45667	-0.000103729	-2.45636		-0.132975	-3.06538	-1.31291	-3.2726
-1.51093e-05	-2.4469	-0.000103088	-2.44659		-0.129218	-3.05592	-1.3047	-3.26222
-1.47125e-05	-2.43622	-0.000102448	-2.43652		-0.125462	-3.04554	-1.2965	-3.25215
-1.4325e-05	-2.42645	-0.000101837	-2.42676		-0.121793	-3.03517	-1.2883	-3.24208
-1.39435e-05	-2.41669	-0.000101227	-2.41669		-0.118166	-3.0254	-1.2801	-3.2317
-1.35681e-05	-2.40601	-0.000100586	-2.40631		-0.114626	-3.01533	-1.27189	-3.22194
-1.31989e-05	-2.39624	-9.99756e-05	-2.39655		-0.111086	-3.00557	-1.26369	-3.21156
-1.28387e-05	-2.38617	-9.93652e-05	-2.38617		-0.107588	-2.9955	-1.25549	-3.2018
-1.24878e-05	-2.3761	-9.87549e-05	-2.37579		-0.104135	-2.98573	-1.24728	-3.19111
-1.21429e-05	-2.36572	-9.8175e-05	-2.36542		-0.100681	-2.97505	-1.23908	-3.18165
-1.18073e-05	-2.35535	-9.75647e-05	-2.35535		-0.09727	-2.96528	-1.23045	-3.17189
-1.14777e-05	-2.34589	-9.69543e-05	-2.34589		-0.0939025	-2.95552	-1.22267	-3.1609
-1.11572e-05	-2.33612	-9.6344e-05	-2.33582		-0.0906213	-2.94484	-1.21447	-3.15114
-1.08459e-05	-2.32513	-9.57642e-05	-2.32605		-0.0872969	-2.93538	-1.20627	-3.14198
-1.05408e-05	-2.31537	-9.51538e-05	-2.31598		-0.0841021	-2.9253	-1.19807	-3.13099
-1.02448e-05	-2.3056	-9.4574e-05	-2.3056		-0.0809504	-2.91462	-1.18986	-3.12153
-9.95483e-06	-2.29523	-9.39941e-05	-2.29553		-0.0778851	-2.90516	-1.18166	-3.11177
-9.67407e-06	-2.28607	-9.34143e-05	-2.28516		-0.0749061	-2.89479	-1.17389	-3.10109
-9.39941e-06	-2.27478	-9.2804e-05	-2.2757		-0.0720566	-2.88502	-1.16569	-3.09102
-9.13391e-06	-2.26532	-9.22241e-05	-2.26532		-0.0693885	-2.87495	-1.15748	-3.08125
-8.86841e-06	-2.25494	-9.16443e-05	-2.25525		-0.0668629	-2.86457	-1.14928	-3.07087
-8.60901e-06	-2.24457	-9.10645e-05	-2.24518		-0.0645013	-2.85511	-1.14108	-3.06111
-8.35266e-06	-2.2348	-9.04846e-05	-2.2348		-0.062334	-2.84474	-1.13331	-3.05073
-8.10242e-06	-2.22473	-8.99048e-05	-2.22504		-0.060335	-2.83436	-1.1251	-3.04097
-7.85217e-06	-2.21497	-8.9325e-05	-2.21466		-0.0585217	-2.82429	-1.1169	-3.03059
-7.60498e-06	-2.2049	-8.87451e-05	-2.2049		-0.0567818	-2.81392	-1.1087	-3.02052
-7.36084e-06	-2.19513	-8.81653e-05	-2.19421		-0.0551456	-2.80384	-1.10093	-3.01014
-7.1167e-06	-2.18445	-8.75854e-05	-2.18475		-0.0535309	-2.79347	-1.09272	-3.00099
-6.87561e-06	-2.17468	-8.69751e-05	-2.17499		-0.0519421	-2.78462	-1.08452	-2.99
-6.63757e-06	-2.16492	-8.64258e-05	-2.164		-0.0503188	-2.77394	-1.07675	-2.98054
-6.40564e-06	-2.15424	-8.58459e-05	-2.15424		-0.0486566	-2.76448	-1.06855	-2.97017
-6.17065e-06	-2.14478	-8.52661e-05	-2.14508		-0.0469124	-2.7541	-1.06034	-2.9601
-5.94482e-06	-2.1347	-8.46863e-05	-2.13409		-0.045125	-2.74403	-1.05257	-2.95064
-5.72205e-06	-2.12402	-8.41064e-05	-2.12463		-0.0432685	-2.73335	-1.04437	-2.93965
-5.50537e-06	-2.11456	-8.35266e-05	-2.11487		-0.0413948	-2.72358	-1.03616	-2.92988
-5.2948e-06	-2.10419	-8.29773e-05	-2.10419		-0.0395297	-2.71351	-1.02796	-2.92012
-5.09338e-06	-2.09442	-8.23975e-05	-2.09412		-0.0377121	-2.70405	-1.02019	-2.90944
-4.90479e-06	-2.08435	-8.18176e-05	-2.08435		-0.0359938	-2.69307	-1.01199	-2.89937
-4.72626e-06	-2.07397	-8.12378e-05	-2.07397		-0.0344352	-2.6833	-1.00378	-2.8893
-4.55933e-06	-2.06451	-8.0658e-05	-2.06421		-0.0330796	-2.67292	-0.995582	-2.87953
-4.40613e-06	-2.05414	-8.01086e-05	-2.05383		-0.0319743	-2.66346	-0.987811	-2.86976
-4.26483e-06	-2.04376	-7.95288e-05	-2.04407		-0.031154	-2.65248	-0.979608	-2.85969
-4.13666e-06	-2.03369	-7.8949e-05	-2.03369		-0.030623	-2.64271	-0.971405	-2.84871
-4.01367e-06	-2.02332	-7.83691e-05	-2.02362		-0.0303985	-2.63264	-0.963633	-2.83955
-3.89801e-06	-2.01324	-7.78198e-05	-2.01324		-0.0304114	-2.62288	-0.95543	-2.82857
-3.78387e-06	-2.00287	-7.724e-05	-2.00409		-0.0305625	-2.61219	-0.947227	-2.82002
-3.67157e-06	-1.99402	-7.66602e-05	-1.9931		-0.0306575	-2.60304	-0.939025	-2.80934
-3.55682e-06	-1.98334	-7.61108e-05	-1.98364		-0.0306187	-2.59297	-0.931253	-2.79927
-3.43933e-06	-1.97388	-7.5531e-05	-1.97327		-0.0304805	-2.58259	-0.92305	-2.78859
-3.31604e-06	-1.9635	-7.49512e-05	-1.9632		-0.0303035	-2.57313	-0.914847	-2.77882
-3.1897e-06	-1.95343	-7.44019e-05	-1.95374		-0.0301049	-2.56215	-0.907076	-2.76875
-3.05847e-06	-1.94275	-7.3822e-05	-1.94275		-0.0299063	-2.55207	-0.898873	-2.7596
-2.92603e-06	-1.93298	-7.32422e-05	-1.93298		-0.0296991	-2.542	-0.89067	-2.74861
-2.79419e-06	-1.92291	-7.26624e-05	-1.92322		-0.0295005	-2.53224	-0.882467	-2.73823
-2.66571e-06	-1.91345	-7.2113e-05	-1.91254		-0.0293062	-2.52186	-0.874696	-2.72908
-2.54425e-06	-1.90247	-7.15332e-05	-1.90247		-0.0291119	-2.51149	-0.866493	-2.7187
-2.43408e-06	-1.8927	-7.09534e-05	-1.8924		-0.0289176	-2.50203	-0.85829	-2.70863
-2.33826e-06	-1.88232	-7.03735e-05	-1.88263		-0.028732	-2.49195	-0.850519	-2.69825
-2.26013e-06	-1.87286	-6.98242e-05	-1.87286		-0.0285507	-2.48219	-0.842316	-2.68818
-2.20215e-06	-1.86188	-6.92444e-05	-1.86279		-0.0283737	-2.47212	-0.834113	-2.67842
-2.16461e-06	-1.85211	-6.86646e-05	-1.85181		-0.0281966	-2.46174	-0.82591	-2.66774
-2.14874e-06	-1.84204	-6.81152e-05	-1.84265		-0.0280283	-2.45167	-0.818139	-2.65828
-2.14966e-06	-1.83228	-6.75354e-05	-1.83167		-0.0278599	-2.44191	-0.809936	-2.6476
-2.16034e-06	-1.82159	-6.69556e-05	-1.82312		-0.0276958	-2.43245	-0.801733	-2.63783
-2.16705e-06	-1.81244	-6.63757e-05	-1.81244		-0.0275361	-2.42054	-0.79353	-2.62776
-2.16431e-06	-1.80237	-6.58264e-05	-1.80237		-0.027372	-2.41169	-0.785758	-2.61769
-2.15454e-06	-1.79199	-6.52466e-05	-1.79169		-0.0272252	-2.40193	-0.777555	-2.60701
-2.14203e-06	-1.78253	-6.46667e-05	-1.78192		-0.0270525	-2.39155	-0.769353	-2.59724
-2.12799e-06	-1.77155	-6.41174e-05	-1.77185		-0.0269144	-2.38148	-0.76115	-2.58778
-2.11395e-06	-1.76147	-6.35376e-05	-1.7627		-0.0267546	-2.37111	-0.752947	-2.5771
-2.0993e-06	-1.7514	-6.29578e-05	-1.75171		-0.0266208	-2.36134	-0.745175	-2.56794
-2.08527e-06	-1.74164	-6.23779e-05	-1.74133		-0.0264567	-2.35096	-0.736972	-2.55726
-2.07153e-06	-1.73126	-6.18286e-05	-1.73218		-0.0263229	-2.34089	-0.728769	-2.5475
-2.0578e-06	-1.72089	-6.12488e-05	-1.7218		-0.0261632	-2.33113	-0.720566	-2.53712
-2.04407e-06	-1.71143	-6.06689e-05	-1.71173		-0.0260207	-2.32106	-0.712363	-2.52705
-2.03094e-06	-1.70135	-6.01196e-05	-1.70135		-0.0258782	-2.31068	-0.704635	-2.51668
-2.01813e-06	-1.69159	-5.95398e-05	-1.69128		-0.0257271	-2.30061	-0.696519	-2.50691
-2.00562e-06	-1.68152	-5.896e-05	-1.68152		-0.0255803	-2.28993	-0.688402	-2.49623
-1.9931e-06	-1.67114	-5.83801e-05	-1.67084		-0.0254335	-2.27986	-0.680329	-2.48707
-1.9812e-06	-1.66107	-5.78308e-05	-1.66138		-0.0252824	-2.26979	-0.672212	-2.4767
-1.9693e-06	-1.65131	-5.7251e-05	-1.6507		-0.025127	-2.26002	-0.665045	-2.46693
-1.9577e-06	-1.64185	-5.66711e-05	-1.64093		-0.0249673	-2.25026	-0.656929	-2.45625
-1.94641e-06	-1.62994	-5.60913e-05	-1.63086		-0.0248075	-2.24049	-0.648855	-2.44618
-1.93481e-06	-1.62109	-5.5542e-05	-1.62079		-0.0246478	-2.23011	-0.640695	-2.43672
-1.92444e-06	-1.61133	-5.49622e-05	-1.61011		-0.0244751	-2.22004	-0.632579	-2.42634
-1.91223e-06	-1.60095	-5.43823e-05	-1.60034		-0.0243067	-2.20997	-0.624462	-2.41658
-1.90247e-06	-1.59088	-5.38025e-05	-1.59088		-0.0241297	-2.20051	-0.616389	-2.40681
-1.89117e-06	-1.58051	-5.32227e-05	-1.5802		-0.0239484	-2.18953	-0.608229	-2.39613
-1.88171e-06	-1.57074	-5.26733e-05	-1.57104		-0.0237584	-2.18007	-0.600112	-2.38637
-1.87012e-06	-1.56036	-5.20935e-05	-1.56036		-0.0235684	-2.16969	-0.591996	-2.37629
-1.86066e-06	-1.55029	-5.15137e-05	-1.5506		-0.0233742	-2.15992	-0.583922	-2.36592
-1.84937e-06	-1.54053	-5.09338e-05	-1.54022		-0.0231712	-2.14833	-0.575806	-2.35585
-1.83929e-06	-1.53046	-5.0354e-05	-1.53015		-0.022964	-2.13948	-0.567732	-2.34608
-1.82922e-06	-1.52008	-4.98077e-05	-1.51978		-0.0227481	-2.12941	-0.559615	-2.33601
-1.81854e-06	-1.51001	-4.9234e-05	-1.51001		-0.022528	-2.11934	-0.551542	-2.32625
-1.80817e-06	-1.49933	-4.86603e-05	-1.49933		-0.0223035	-2.10896	-0.543425	-2.31587
-1.79779e-06	-1.48926	-4.80896e-05	-1.49017		-0.022066	-2.09889	-0.535352	-2.30519
-1.78711e-06	-1.47919	-4.75159e-05	-1.4798		-0.0218285	-2.08943	-0.527278	-2.29603
-1.77612e-06	-1.46942	-4.70093e-05	-1.47003		-0.0215825	-2.07936	-0.519205	-2.28474
-1.76483e-06	-1.45966	-4.64355e-05	-1.45935		-0.0213191	-2.06898	-0.511088	-2.27559
-1.75354e-06	-1.44989	-4.58649e-05	-1.44928		-0.0210601	-2.05922	-0.503015	-2.26491
-1.74225e-06	-1.43951	-4.52881e-05	-1.43982		-0.0207881	-2.04853	-0.494941	-2.25514
-1.73004e-06	-1.42944	-4.47144e-05	-1.42944		-0.0205074	-2.03877	-0.486868	-2.24507
-1.71814e-06	-1.41937	-4.41406e-05	-1.41968		-0.0202182	-2.0287	-0.478838	-2.23469
-1.70563e-06	-1.40991	-4.35699e-05	-1.40991		-0.0199289	-2.01924	-0.470764	-2.22493
-1.69281e-06	-1.39893	-4.29932e-05	-1.39923		-0.0196224	-2.00886	-0.462734	-2.21455
-1.67938e-06	-1.38947	-4.24194e-05	-1.38947		-0.0193158	-1.99879	-0.454661	-2.20387
-1.66595e-06	-1.37909	-4.18457e-05	-1.37939		-0.019005	-1.98872	-0.44663	-2.19502
-1.65222e-06	-1.36932	-4.1275e-05	-1.36902		-0.0186769	-1.97865	-0.438643	-2.18495
-1.63788e-06	-1.35773	-4.07013e-05	-1.35895		-0.0183617	-1.96888	-0.430656	-2.17518
-1.62323e-06	-1.34888	-4.01306e-05	-1.34918		-0.0180293	-1.9582	-0.422669	-2.1642
-1.60797e-06	-1.33881	-3.95569e-05	-1.33911		-0.0177012	-1.94844	-0.414682	-2.15413
-1.59241e-06	-1.32874	-3.89862e-05	-1.32935		-0.0173687	-1.93776	-0.406695	-2.14528
-1.57654e-06	-1.31836	-3.84125e-05	-1.31897		-0.017032	-1.92799	-0.398751	-2.1346
-1.55975e-06	-1.30829	-3.78418e-05	-1.30829		-0.0166952	-1.91792	-0.390807	-2.12391
-1.54297e-06	-1.29883	-3.72711e-05	-1.29913		-0.0163585	-1.90785	-0.382863	-2.11445
-1.52557e-06	-1.28876	-3.67004e-05	-1.28784		-0.016026	-1.89808	-0.374962	-2.10438
-1.50696e-06	-1.27838	-3.61267e-05	-1.27869		-0.0156979	-1.88771	-0.367105	-2.0937
-1.48865e-06	-1.26862	-3.5556e-05	-1.26801		-0.0153655	-1.87794	-0.359161	-2.08394
-1.46942e-06	-1.25793	-3.49854e-05	-1.25824		-0.0150373	-1.86818	-0.351346	-2.07356
-1.44958e-06	-1.24817	-3.44147e-05	-1.24817		-0.0147179	-1.85749	-0.343532	-2.0641
-1.42914e-06	-1.2381	-3.3847e-05	-1.23779		-0.0143984	-1.84742	-0.335761	-2.05372
-1.40869e-06	-1.22864	-3.32764e-05	-1.22803		-0.0140832	-1.83766	-0.327946	-2.04365
-1.38702e-06	-1.21826	-3.27087e-05	-1.21765		-0.0137724	-1.82728	-0.320261	-2.03389
-1.36536e-06	-1.20819	-3.21381e-05	-1.20697		-0.0134658	-1.81721	-0.312533	-2.02351
-1.34338e-06	-1.19812	-3.15704e-05	-1.19812		-0.0131679	-1.80745	-0.304892	-2.01314
-1.32019e-06	-1.18805	-3.10059e-05	-1.18805		-0.0128657	-1.79676	-0.29725	-2.00337
-1.29791e-06	-1.17828	-3.04413e-05	-1.17828		-0.0125721	-1.78791	-0.289651	-1.9936
-1.27441e-06	-1.1676	-2.98767e-05	-1.1673		-0.0122742	-1.77662	-0.28201	-1.98323
-1.25122e-06	-1.15784	-2.93121e-05	-1.15723		-0.0119893	-1.76716	-0.274454	-1.97316
-1.22772e-06	-1.14716	-2.87476e-05	-1.14838		-0.0116957	-1.75679	-0.266856	-1.96309
-1.20392e-06	-1.13739	-2.8186e-05	-1.1377		-0.0114108	-1.74702	-0.2593	-1.95302
-1.18011e-06	-1.12732	-2.76245e-05	-1.12701		-0.0111215	-1.73726	-0.251788	-1.94233
-1.15631e-06	-1.11725	-2.7063e-05	-1.11755		-0.0108366	-1.72657	-0.244276	-1.93287
-1.13281e-06	-1.10748	-2.65045e-05	-1.10748		-0.010543	-1.71711	-0.236764	-1.92311
-1.10962e-06	-1.09711	-2.59491e-05	-1.0968		-0.0102537	-1.70613	-0.229295	-1.91273
-1.08612e-06	-1.08734	-2.53876e-05	-1.08704		-0.00995582	-1.69636	-0.221826	-1.90266
-1.06293e-06	-1.07758	-2.48352e-05	-1.07666		-0.00965792	-1.6869	-0.2144	-1.89229
-1.04034e-06	-1.06689	-2.42828e-05	-1.0672		-0.00935139	-1.67622	-0.206931	-1.88344
-1.01776e-06	-1.05682	-2.37335e-05	-1.05682		-0.00904486	-1.66584	-0.199462	-1.87245
-9.95483e-07	-1.04706	-2.31812e-05	-1.04675		-0.00872969	-1.65608	-0.192079	-1.86268
-9.73511e-07	-1.03668	-2.26379e-05	-1.03699		-0.00841452	-1.64601	-0.184653	-1.85292
-9.51843e-07	-1.02661	-2.20917e-05	-1.02661		-0.00808209	-1.63624	-0.177227	-1.84224
-9.30786e-07	-1.01685	-2.15515e-05	-1.01624		-0.00774965	-1.62556	-0.169845	-1.83247
-9.09424e-07	-1.00616	-2.10114e-05	-1.00647		-0.0074129	-1.6158	-0.162505	-1.8224
-8.88672e-07	-0.997314	-2.04742e-05	-0.996704		-0.00706751	-1.60572	-0.155123	-1.81233
-8.67615e-07	-0.986023	-1.99341e-05	-0.986328		-0.00672212	-1.59565	-0.14774	-1.80226
-8.47473e-07	-0.976562	-1.94e-05	-0.976257		-0.0063681	-1.58497	-0.1404	-1.79188
-8.26721e-07	-0.966187	-1.88629e-05	-0.966187		-0.00602098	-1.57582	-0.133104	-1.78151
-8.0658e-07	-0.956421	-1.83289e-05	-0.956116		-0.00566221	-1.56666	-0.125765	-1.77174
-7.86133e-07	-0.946655	-1.77979e-05	-0.945435		-0.00529912	-1.55568	-0.118468	-1.76167
-7.65991e-07	-0.935974	-1.72668e-05	-0.935974		-0.00494769	-1.5456	-0.111172	-1.75129
-7.45239e-07	-0.926514	-1.67358e-05	-0.926208		-0.00459885	-1.53581	-0.103919	-1.7418
-7.24792e-07	-0.915527	-1.62079e-05	-0.915833		-0.00424957	-1.52552	-0.0966224	-1.73185
-7.03735e-07	-0.905762	-1.56799e-05	-0.905762		-0.00391152	-1.5153	-0.0894124	-1.72151
-6.82678e-07	-0.896301	-1.5155e-05	-0.895386		-0.00357347	-1.50492	-0.0821592	-1.71153
-6.61011e-07	-0.88562	-1.46271e-05	-0.886536		-0.00324795	-1.4951	-0.0749924	-1.7017
-6.39343e-07	-0.875244	-1.40991e-05	-0.875549		-0.00292717	-1.48497	-0.0677825	-1.69127
-6.17065e-07	-0.865479	-1.35773e-05	-0.865784		-0.00261761	-1.47526	-0.0606329	-1.6812
-5.94788e-07	-0.855408	-1.30524e-05	-0.856018		-0.00231497	-1.46501	-0.0534488	-1.67122
-5.71289e-07	-0.845642	-1.25275e-05	-0.845337		-0.00202959	-1.45478	-0.0463425	-1.66108
-5.47791e-07	-0.834961	-1.20056e-05	-0.835571		-0.00174766	-1.44462	-0.0391929	-1.65101
-5.23987e-07	-0.825195	-1.14868e-05	-0.8255		-0.00148301	-1.43449	-0.0321211	-1.64146
-4.99573e-07	-0.815125	-1.0965e-05	-0.81543		-0.00122872	-1.4246	-0.0250493	-1.63112
-4.75159e-07	-0.805054	-1.04431e-05	-0.805359		-0.000991265	-1.41447	-0.0180077	-1.62108
-4.50134e-07	-0.794373	-9.92432e-06	-0.794983		-0.000762876	-1.40428	-0.0109402	-1.61088
-4.25598e-07	-0.785217	-9.40857e-06	-0.784607		-0.00054485	-1.39424	-0.00395426	-1.60072
-4.00238e-07	-0.776062	-8.88977e-06	-0.774841		-0.000344093	-1.38401	0.00305971	-1.59038
-3.74573e-07	-0.765076	-8.37402e-06	-0.764771		-0.000154	-1.37388	0.0100292	-1.58067
-3.49731e-07	-0.755005	-7.85828e-06	-0.754395		2.78038e-05	-1.36375	0.0169931	-1.57029
-3.25073e-07	-0.745209	-7.34558e-06	-0.744904		0.000198469	-1.35411	0.0239311	-1.56016
-3.00385e-07	-0.734924	-6.82983e-06	-0.734955		0.000360499	-1.34376	0.0308173	-1.54991
-2.76489e-07	-0.724701	-6.32019e-06	-0.724609		0.000514197	-1.33366	0.0377164	-1.53978
-2.52594e-07	-0.714325	-5.8075e-06	-0.71463		0.000667895	-1.32365	0.0445853	-1.52961
-2.29584e-07	-0.704498	-5.3009e-06	-0.704803		0.000812094	-1.31388	0.0514499	-1.51939
-2.06909e-07	-0.694366	-4.79126e-06	-0.694366		0.00095025	-1.3036	0.0582627	-1.50932
-1.85028e-07	-0.684662	-4.28589e-06	-0.684296		0.00108884	-1.29329	0.06511	-1.49894
-1.63635e-07	-0.674408	-3.77808e-06	-0.674316		0.00122224	-1.2834	0.0719142	-1.48903
-1.43463e-07	-0.664185	-3.27576e-06	-0.664185		0.00135349	-1.27333	0.0786838	-1.47871
-1.23535e-07	-0.654022	-2.77039e-06	-0.654114		0.00147999	-1.2632	0.0854145	-1.46846
-1.04828e-07	-0.64389	-2.27051e-06	-0.644562		0.00161124	-1.25303	0.0922187	-1.4593
-8.6853e-08	-0.634003	-1.77063e-06	-0.634216		0.00173428	-1.24318	0.0989106	-1.44954
-7.00684e-08	-0.623871	-1.27289e-06	-0.624176		0.00185517	-1.2331	0.105602	-1.43947
-5.39246e-08	-0.613678	-7.73315e-07	-0.613983		0.00197735	-1.22288	0.112208	-1.42952
-3.85132e-08	-0.603638	-2.7951e-07	-0.603821		0.0020978	-1.21281	0.118857	-1.41914
-2.43225e-08	-0.593414	2.16278e-07	-0.593475		0.00221308	-1.20274	0.125462	-1.40947
-1.08856e-08	-0.583282	7.08923e-07	-0.583771		0.00232878	-1.19267	0.132025	-1.399
1.96533e-09	-0.573151	1.20117e-06	-0.573395		0.00244017	-1.18254	0.138501	-1.38887
1.40289e-08	-0.563507	1.69159e-06	-0.563263		0.00255674	-1.17262	0.144977	-1.37892
2.54822e-08	-0.553162	2.17834e-06	-0.553009		0.00266812	-1.16249	0.15141	-1.36891
3.63464e-08	-0.54306	2.66602e-06	-0.542877		0.00278297	-1.15214	0.157799	-1.3589
4.72107e-08	-0.533051	3.15155e-06	-0.532715		0.00289392	-1.14204	0.164103	-1.34892
5.74036e-08	-0.523285	3.63678e-06	-0.522491		0.00300876	-1.13218	0.170449	-1.33854
6.71692e-08	-0.513	4.11835e-06	-0.512421		0.00311929	-1.12162	0.176666	-1.32878
7.69653e-08	-0.502686	4.60236e-06	-0.502045		0.00323543	-1.11192	0.18284	-1.31865
8.63953e-08	-0.492798	5.08331e-06	-0.492126		0.00334724	-1.10148	0.189014	-1.30842
9.56726e-08	-0.482727	5.56183e-06	-0.481812		0.00345993	-1.09135	0.195101	-1.29805
1.04614e-07	-0.472595	6.0376e-06	-0.471558		0.00357132	-1.08143	0.201102	-1.28828
1.13892e-07	-0.462433	6.51855e-06	-0.462402		0.00368702	-1.07151	0.207017	-1.27812
1.22589e-07	-0.452576	6.99158e-06	-0.452637		0.00379711	-1.06114	0.212846	-1.26817
1.31134e-07	-0.442505	7.4646e-06	-0.442566		0.00391066	-1.0514	0.218588	-1.25792
1.39771e-07	-0.432281	7.93152e-06	-0.432617		0.00402291	-1.04127	0.2242	-1.24803
1.48285e-07	-0.422211	8.40149e-06	-0.422241		0.00413214	-1.03138	0.229726	-1.23808
1.56433e-07	-0.41214	8.86841e-06	-0.412567		0.00424396	-1.02128	0.235166	-1.22804
1.64612e-07	-0.402069	9.33228e-06	-0.4021		0.00435923	-1.01106	0.240477	-1.21773
1.72485e-07	-0.391937	9.79004e-06	-0.391968		0.00447235	-1.00099	0.245657	-1.20781
1.80725e-07	-0.382019	1.02478e-05	-0.382019		0.00458676	-0.991253	0.250666	-1.1978
1.88599e-07	-0.371887	1.07025e-05	-0.372009		0.00470376	-0.980602	0.255587	-1.18779
1.96716e-07	-0.361542	1.11542e-05	-0.362		0.00482162	-0.970562	0.260293	-1.17741
2.04559e-07	-0.35144	1.15997e-05	-0.35202		0.00493258	-0.960308	0.26487	-1.16734
2.12677e-07	-0.341583	1.20483e-05	-0.341644		0.00504224	-0.950665	0.269187	-1.15712
2.2049e-07	-0.331024	1.24878e-05	-0.331879		0.0051696	-0.940563	0.273375	-1.14753
2.28699e-07	-0.32132	1.29242e-05	-0.321747		0.00528746	-0.93034	0.277304	-1.13731
2.36603e-07	-0.310883	1.33606e-05	-0.311523		0.00540317	-0.920361	0.280973	-1.12709
2.44568e-07	-0.300751	1.37909e-05	-0.301147		0.00552276	-0.910107	0.284384	-1.11702
2.52441e-07	-0.290833	1.42151e-05	-0.291382		0.00564365	-0.899914	0.287493	-1.10692
2.6062e-07	-0.280914	1.46332e-05	-0.281219		0.00576626	-0.890301	0.290299	-1.097
2.68402e-07	-0.270538	1.50452e-05	-0.271271		0.00588283	-0.879803	0.292717	-1.08699
2.76428e-07	-0.260803	1.5451e-05	-0.261017		0.00600458	-0.869732	0.294703	-1.07695
2.84363e-07	-0.250671	1.58478e-05	-0.251129		0.00612374	-0.859692	0.2963	-1.06679
2.92084e-07	-0.240784	1.62384e-05	-0.24118		0.00624246	-0.850018	0.297379	-1.05678
2.99988e-07	-0.230682	1.66229e-05	-0.23114		0.00636767	-0.840948	0.297984	-1.04679
3.08136e-07	-0.220459	1.69983e-05	-0.220825		0.00648812	-0.830453	0.297941	-1.03676
3.16132e-07	-0.210388	1.73645e-05	-0.210907		0.00661548	-0.820114	0.297379	-1.02677
3.24219e-07	-0.200653	1.77185e-05	-0.200897		0.00673162	-0.810177	0.295998	-1.01661
3.32489e-07	-0.190002	1.80664e-05	-0.190887		0.00685682	-0.800054	0.293925	-1.00683
3.4082e-07	-0.179962	1.8399e-05	-0.180511		0.00698764	-0.790179	0.290946	-0.996747
3.48663e-07	-0.169708	1.87225e-05	-0.170441		0.00711241	-0.779727	0.287147	-0.986347
3.56415e-07	-0.160065	1.90277e-05	-0.160217		0.00724927	-0.769772	0.282269	-0.976301
3.65417e-07	-0.149963	1.93237e-05	-0.150635		0.00737188	-0.759841	0.276397	-0.966367
3.73749e-07	-0.13974	1.96014e-05	-0.140411		0.00749579	-0.749673	0.269446	-0.9564
3.81927e-07	-0.129761	1.98608e-05	-0.130188		0.00762704	-0.738842	0.261416	-0.945875
3.90381e-07	-0.119507	2.01019e-05	-0.120117		0.00776692	-0.728893	0.252393	-0.935712
3.98926e-07	-0.109314	2.03217e-05	-0.110016		0.00789903	-0.718579	0.242549	-0.925855
4.07593e-07	-0.0997009	2.052e-05	-0.100098		0.00803978	-0.708416	0.23223	-0.915693
4.15833e-07	-0.0892029	2.06909e-05	-0.0900879		0.00818268	-0.698376	0.221782	-0.905836
4.24438e-07	-0.0791321	2.08313e-05	-0.0800476		0.00833379	-0.688366	0.21168	-0.895521
4.32861e-07	-0.0690918	2.09442e-05	-0.0698853		0.00681624	-0.698559	0.198814	-0.905683
4.41254e-07	-0.0594177	2.10205e-05	-0.0598755		0.00579734	-0.708599	0.188193	-0.915937
4.50104e-07	-0.0503479	2.10632e-05	-0.0498871		0.00501202	-0.718792	0.178911	-0.926069
4.58618e-07	-0.0398529	2.10602e-05	-0.0398621		0.00437823	-0.72929	0.170579	-0.936017
4.67621e-07	-0.0295135	2.10205e-05	-0.0298676		0.00385712	-0.739178	0.16298	-0.946058
4.7583e-07	-0.019577	2.09229e-05	-0.0197144		0.00341157	-0.749664	0.156029	-0.956318
4.8468e-07	-0.00945435	2.07764e-05	-0.00992737		0.00303078	-0.759881	0.149553	-0.966474
4.93927e-07	0.000421143	2.05658e-05	0.000152588		0.00268798	-0.77011	0.143509	-0.976401
5.02747e-07	0.0108734	2.02972e-05	0.010553		0.00238577	-0.780047	0.137853	-0.986469
5.12421e-07	0.0208282	1.99524e-05	0.0205994		0.00211896	-0.789819	0.1325	-0.996616
5.21088e-07	0.0307587	1.95374e-05	0.0305328
5.29846e-07	0.0409271	1.9046e-05	0.0404999
5.39124e-07	0.0517578	1.84784e-05	0.0510254
5.49011e-07	0.0617065	1.78406e-05	0.0611877
5.5835e-07	0.0720215	1.71448e-05	0.0710449
5.68298e-07	0.0821838	1.64154e-05	0.0812073
5.784e-07	0.0922241	1.56769e-05	0.0910645
5.89081e-07	0.102234	1.49628e-05	0.101379
4.81812e-07	0.092041	1.40533e-05	0.091217
4.0979e-07	0.0820007	1.33026e-05	0.0809631
3.54279e-07	0.0718079	1.26465e-05	0.0708313
3.09479e-07	0.0613098	1.20575e-05	0.0608826
2.72644e-07	0.0514221	1.15204e-05	0.0508423
2.4115e-07	0.0409363	1.10291e-05	0.0405823
2.14233e-07	0.030719	1.05713e-05	0.030426
1.90002e-07	0.0204895	1.0144e-05	0.0204987
1.6864e-07	0.010553	9.74426e-06	0.0104309
1.4978e-07	0.00078125	9.36584e-06	0.000283813
																		-0.000110046	-1.98212
																		-0.000109283	-1.97327
																		-0.000108521	-1.96228
																		-0.000107788	-1.95312
																		-0.000107086	-1.94275
																		-0.000106323	-1.93176
																		-0.000105652	-1.92261
																		-0.00010498	-1.91284
																		-0.000104309	-1.90308
																		-0.000103699	-1.89209
																		-0.000103088	-1.88171
																		-0.000102478	-1.87195
																		-0.000101898	-1.86188
																		-0.000101349	-1.8515
																		-0.000100739	-1.84113
																		-0.00010022	-1.83136
																		-9.96704e-05	-1.82098
																		-9.91516e-05	-1.81122
																		-9.86328e-05	-1.80176
																		-9.8114e-05	-1.7926
																		-9.76257e-05	-1.78162
																		-9.71069e-05	-1.77094
																		-9.66492e-05	-1.76208
																		-9.61914e-05	-1.74988
																		-9.57031e-05	-1.74133
																		-9.52454e-05	-1.73065
																		-9.48181e-05	-1.72089
																		-9.43909e-05	-1.71082
																		-9.39636e-05	-1.70013
																		-9.35669e-05	-1.69189
																		-9.31396e-05	-1.6803
																		-9.27124e-05	-1.67145
																		-9.23157e-05	-1.66046
																		-9.19189e-05	-1.651
																		-9.15222e-05	-1.64032
																		-9.1156e-05	-1.62994
																		-9.07593e-05	-1.62048
																		-9.03931e-05	-1.61072
																		-8.99963e-05	-1.60034
																		-8.96301e-05	-1.59058
																		-8.92639e-05	-1.5799
																		-8.88977e-05	-1.57043
																		-8.85315e-05	-1.55975
																		-8.81958e-05	-1.54938
																		-8.78296e-05	-1.54022
																		-8.74634e-05	-1.52924
																		-8.71277e-05	-1.52008
																		-8.6792e-05	-1.51031
																		-8.64258e-05	-1.49994
																		-8.60596e-05	-1.48956
																		-8.57239e-05	-1.47919
																		-8.53577e-05	-1.46942
																		-8.5022e-05	-1.45874
																		-8.46558e-05	-1.44775
																		-8.43201e-05	-1.4389
																		-8.39539e-05	-1.42914
																		-8.35876e-05	-1.41876
																		-8.32214e-05	-1.40961
																		-8.28552e-05	-1.39923
																		-8.24585e-05	-1.38885
																		-8.20923e-05	-1.37848
																		-8.16956e-05	-1.36902
																		-8.12988e-05	-1.35864
																		-8.08716e-05	-1.34766
																		-8.04443e-05	-1.33789
																		-7.99866e-05	-1.32782
																		-7.95288e-05	-1.31836
																		-7.9071e-05	-1.30859
																		-7.85828e-05	-1.29974
																		-7.8064e-05	-1.28784
																		-7.75452e-05	-1.27777
																		-7.70264e-05	-1.2674
																		-7.64465e-05	-1.25763
																		-7.58362e-05	-1.24756
																		-7.52258e-05	-1.23749
																		-7.45544e-05	-1.22742
																		-7.38525e-05	-1.21796
																		-7.31506e-05	-1.20667
																		-7.23877e-05	-1.19812
																		-7.15942e-05	-1.18744
																		-7.07703e-05	-1.17737
																		-6.98853e-05	-1.1676
																		-6.89392e-05	-1.15692
																		-6.79932e-05	-1.14594
																		-6.69861e-05	-1.13739
																		-6.59485e-05	-1.12732
																		-6.47888e-05	-1.11664
																		-6.36597e-05	-1.10779
																		-6.2439e-05	-1.0968
																		-6.11877e-05	-1.08643
																		-5.9845e-05	-1.07697
																		-5.84717e-05	-1.0672
																		-5.70374e-05	-1.05621
																		-5.55725e-05	-1.04584
																		-5.40466e-05	-1.03638
																		-5.24292e-05	-1.02661
																		-5.07813e-05	-1.01593
																		-4.91028e-05	-1.00616
																		-4.73328e-05	-0.995483
																		-4.55017e-05	-0.986023
																		-4.36829e-05	-0.975037
																		-4.17908e-05	-0.965576
																		-3.98956e-05	-0.9552
																		-3.79242e-05	-0.945129
																		-3.59039e-05	-0.935974
																		-3.38409e-05	-0.924988
																		-3.17596e-05	-0.913696
																		-2.96722e-05	-0.906372
																		-2.76062e-05	-0.894775
																		-2.55127e-05	-0.88562
																		-2.34558e-05	-0.875854
																		-2.14172e-05	-0.865173
																		-1.94397e-05	-0.854797
																		-1.74713e-05	-0.845032
																		-1.55823e-05	-0.835266
																		-1.37512e-05	-0.82428
																		-1.19934e-05	-0.814514
																		-1.02905e-05	-0.804749
																		-8.68835e-06	-0.794373
																		-7.17468e-06	-0.784302
																		-5.74646e-06	-0.774536
																		-4.35486e-06	-0.764771
																		-3.02124e-06	-0.753479
																		-1.78223e-06	-0.7435
																		-5.67627e-07	-0.734192
																		5.79834e-07	-0.723938
																		1.74103e-06	-0.715363
																		2.81006e-06	-0.704681
																		3.91449e-06	-0.693024
																		5.0293e-06	-0.682831
																		6.15112e-06	-0.672577
																		7.28455e-06	-0.664246
																		8.46558e-06	-0.653931
																		9.66187e-06	-0.643158
																		1.09161e-05	-0.633362
																		1.22131e-05	-0.62326
																		1.35925e-05	-0.612885
																		1.49994e-05	-0.601959
																		1.6452e-05	-0.593079
																		1.79657e-05	-0.583038
																		1.95557e-05	-0.572418
																		2.11761e-05	-0.561188
																		2.28607e-05	-0.552155
																		2.45758e-05	-0.542694
																		2.63519e-05	-0.532227
																		2.81647e-05	-0.522156
																		2.99713e-05	-0.510834
																		3.18237e-05	-0.501984
																		3.37097e-05	-0.492188
																		3.55743e-05	-0.481476
																		3.74329e-05	-0.471893
																		3.92426e-05	-0.461121
																		4.10858e-05	-0.452209
																		4.27734e-05	-0.440979
																		4.44885e-05	-0.431213
																		4.60999e-05	-0.421173
																		4.76135e-05	-0.411591
																		4.90204e-05	-0.40094
																		5.03235e-05	-0.390991
																		5.1474e-05	-0.380737
																		5.25055e-05	-0.370728
																		5.33936e-05	-0.361298
																		5.41168e-05	-0.350861
																		5.46722e-05	-0.340607
																		5.51086e-05	-0.330109
																		5.5368e-05	-0.320221
																		5.54657e-05	-0.310059
																		5.5426e-05	-0.300262
																		5.52399e-05	-0.29126
																		5.49408e-05	-0.279907
																		5.45013e-05	-0.27005
																		5.39642e-05	-0.259583
																		5.33112e-05	-0.248199
																		5.25848e-05	-0.240387
																		5.17639e-05	-0.229523
																		5.08972e-05	-0.220001
																		4.9942e-05	-0.209595
																		4.89594e-05	-0.199402
																		4.7937e-05	-0.189209
																		4.69025e-05	-0.179565
																		4.58466e-05	-0.169922
																		4.47876e-05	-0.159668
																		4.36951e-05	-0.149689
																		4.26483e-05	-0.138641
																		4.15955e-05	-0.12973
																		4.05792e-05	-0.118927
																		3.95721e-05	-0.109222
																		3.85986e-05	-0.0989075
																		3.76556e-05	-0.0889893
																		3.67706e-05	-0.0787964
																		3.58887e-05	-0.0692749
																		3.50586e-05	-0.05896
																		3.42834e-05	-0.0492615
																		3.35114e-05	-0.03909
																		3.28003e-05	-0.0290894
																		3.21289e-05	-0.0191986
																		3.14911e-05	-0.00923157
																		3.08807e-05	0.000924683

## Sheet: Supplementary Fig. 18b
CV Conditions:					1. Measurement (Ar)		2. Measurement (O2)
Working electrode: glassy carbon disk					WE(1).Current density (mA cm-2)	WE(1).Potential (V) vs Fc/FcH+	WE(1).Current density (mA cm-2)	WE(1).Potential (V) vs Fc/FcH+
WE radius:	1.5	mm			0.00861312	-0.548975	0.00247859	-0.53342
WE area:	7.06858	mm2			0.00728338	-0.559082	0.00176148	-0.543289
Counter electrode: glassy carbon rod					0.00615223	-0.569266	0.00116137	-0.553159
Reference electrode: Ag/AgCl in LiCl/EtOH saturated solution					0.00526285	-0.579245	0.000662714	-0.563318
5 mL acetonitrile/H2O (2 vol.%)					0.00445119	-0.589188	0.000208096	-0.573297
152 mg NBu4NO3 (0,1 mol L-1)					0.00370861	-0.599503	-0.000204643	-0.583325
Scan rate: 50 mV s-1					0.0030092	-0.60939	-0.00055737	-0.593671
Step rate: -0,01					0.00240563	-0.619766	-0.000876423	-0.603772
					0.00186294	-0.629135	-0.00120109	-0.613782
1. Measurement: sparging electrolyte solution with argon for 5 min					0.00137983	-0.638931	-0.00149208	-0.624494
2. Measurement: sparging electrolyte solution with oxygen for 5 min					0.000933844	-0.649735	-0.00178782	-0.634565
					0.000502108	-0.659561	-0.00206758	-0.644635
Average potential E1/2 for Fc/FcH+ as reference:					0.000113978	-0.66951	-0.00234864	-0.654584
At argon:	0.5392				-0.000259041	-0.679611	-0.00265388	-0.664838
At O2:	0.52345				-0.000581548	-0.690659	-0.00301697	-0.674146
					-0.000913984	-0.699814	-0.00341287	-0.684522
1. Measurement (Ar)		2. Measurement (O2)			-0.00122008	-0.709427	-0.00386144	-0.694562
WE(1).Current (A)	WE(1).Potential (V)	WE(1).Current (A)	WE(1).Potential (V)		-0.00148819	-0.720413	-0.004367	-0.704816
6.08826e-07	-0.00977478	1.75201e-07	-0.00997009		-0.00177357	-0.730423	-0.00496582	-0.714704
5.14832e-07	-0.0198822	1.24512e-07	-0.0198395		-0.00201966	-0.740647	-0.0056553	-0.725049
4.34875e-07	-0.0300659	8.20923e-08	-0.0297089		-0.00227697	-0.750595	-0.0064566	-0.735089
3.72009e-07	-0.0400452	4.68445e-08	-0.0398682		-0.00251227	-0.760971	-0.00735979	-0.745923
3.14636e-07	-0.0499878	1.47095e-08	-0.0498474		-0.00276095	-0.770584	-0.0083925	-0.755811
2.62146e-07	-0.0603027	-1.44653e-08	-0.0598755		-0.00298329	-0.781296	-0.00955819	-0.766278
2.12708e-07	-0.0701904	-3.93982e-08	-0.0702209		-0.00327169	-0.790268	-0.0109056	-0.774732
1.70044e-07	-0.0805664	-6.19507e-08	-0.0803223		-0.00346943	-0.801285	-0.0123606	-0.785108
1.31683e-07	-0.0899353	-8.48999e-08	-0.090332		-0.00374617	-0.810959	-0.0139235	-0.795148
9.75342e-08	-0.0997314	-1.05469e-07	-0.101044		-0.00397844	-0.821121	-0.0156072	-0.805066
6.60095e-08	-0.110535	-1.26373e-07	-0.111115		-0.0042431	-0.83104	-0.0174033	-0.815168
3.54919e-08	-0.120361	-1.46149e-07	-0.121185		-0.00453106	-0.841294	-0.0193158	-0.825177
8.05664e-09	-0.13031	-1.66016e-07	-0.131134		-0.00482205	-0.851822	-0.0213277	-0.83537
-1.83105e-08	-0.140411	-1.87592e-07	-0.141388		-0.00513722	-0.861862	-0.0235166	-0.845624
-4.11072e-08	-0.151459	-2.13257e-07	-0.150696		-0.00554435	-0.871964	-0.0259171	-0.855939
-6.46057e-08	-0.160614	-2.41241e-07	-0.161072		-0.0059709	-0.881943	-0.0287968	-0.865949
-8.62427e-08	-0.170227	-2.72949e-07	-0.171112		-0.00649589	-0.892044	-0.0326737	-0.875989
-1.05194e-07	-0.181213	-3.08685e-07	-0.181366		-0.00708737	-0.901779	-0.0382129	-0.886273
-1.25366e-07	-0.191223	-3.51013e-07	-0.191254		-0.00777081	-0.912674	-0.0459582	-0.896772
-1.42761e-07	-0.201447	-3.9975e-07	-0.201599		-0.00863125	-0.92186	-0.0554823	-0.905866
-1.6095e-07	-0.211395	-4.5639e-07	-0.211639		-0.00977449	-0.931717	-0.0659174	-0.916577
-1.77582e-07	-0.221771	-5.20233e-07	-0.222473		-0.0109963	-0.94191	-0.0764344	-0.927075
-1.9516e-07	-0.231384	-5.93231e-07	-0.232361		-0.0124987	-0.951828	-0.0868004	-0.936994
-2.10876e-07	-0.242096	-6.75629e-07	-0.242828		-0.0142689	-0.962021	-0.0967087	-0.946027
-2.31262e-07	-0.251068	-7.70874e-07	-0.251282		-0.016393	-0.971939	-0.105991	-0.956098
-2.45239e-07	-0.262085	-8.73718e-07	-0.261658		-0.0187287	-0.982193	-0.11428	-0.966199
-2.64801e-07	-0.271759	-9.84192e-07	-0.271698		-0.0216343	-0.992233	-0.122613	-0.976331
-2.81219e-07	-0.281921	-1.10321e-06	-0.281616		-0.0248723	-1.00218	-0.131766	-0.986158
-2.99927e-07	-0.29184	-1.23016e-06	-0.291718		-0.02846	-1.01228	-0.143379	-0.996442
-3.20282e-07	-0.302094	-1.36536e-06	-0.301727		-0.0322852	-1.02254	-0.157713	-1.00663
-3.40851e-07	-0.312622	-1.50757e-06	-0.31192		-0.0363651	-1.03236	-0.17563	-1.01674
-3.63129e-07	-0.322662	-1.66229e-06	-0.322174		-0.0403845	-1.04286	-0.197217	-1.02659
-3.91907e-07	-0.332764	-1.83197e-06	-0.332489		-0.0445119	-1.05302	-0.223294	-1.03694
-4.22058e-07	-0.342743	-2.03552e-06	-0.342499		-0.0485227	-1.06288	-0.254076	-1.04692
-4.59167e-07	-0.352844	-2.30957e-06	-0.352539		-0.0524818	-1.07307	-0.290385	-1.05693
-5.00977e-07	-0.362579	-2.70111e-06	-0.362823		-0.0563113	-1.0833	-0.332695	-1.06703
-5.49286e-07	-0.373474	-3.2486e-06	-0.373322		-0.059981	-1.09334	-0.381697	-1.07725
-6.10107e-07	-0.38266	-3.92181e-06	-0.382416		-0.0635083	-1.10316	-0.437262	-1.08726
-6.90918e-07	-0.392517	-4.65942e-06	-0.393127		-0.0669147	-1.11369	-0.500338	-1.09746
-7.77283e-07	-0.40271	-5.40283e-06	-0.403625		-0.0702736	-1.12343	-0.570884	-1.10762
-8.83484e-07	-0.412628	-6.13556e-06	-0.413544		-0.0733821	-1.13374	-0.648726	-1.11793
-1.00861e-06	-0.422821	-6.83594e-06	-0.422577		-0.0765078	-1.14378	-0.73408	-1.12797
-1.15875e-06	-0.432739	-7.49207e-06	-0.432648		-0.079448	-1.15404	-0.82673	-1.13814
-1.32385e-06	-0.442993	-8.078e-06	-0.442749		-0.0823017	-1.16393	-0.928058	-1.14833
-1.52924e-06	-0.453033	-8.66699e-06	-0.452881		-0.0848835	-1.17415	-1.0353	-1.15736
-1.75812e-06	-0.462982	-9.31396e-06	-0.462708		-0.0873401	-1.18324	-1.14842	-1.16752
-2.01172e-06	-0.473083	-1.01349e-05	-0.472992		-0.0896283	-1.19334	-1.26844	-1.17787
-2.2821e-06	-0.483337	-1.11481e-05	-0.483185		-0.0917006	-1.20348	-1.39321	-1.18748
-2.5705e-06	-0.493164	-1.24146e-05	-0.493286		-0.0935139	-1.21349	-1.51971	-1.19789
-2.85461e-06	-0.503662	-1.39404e-05	-0.503143		-0.0951977	-1.22371	-1.65009	-1.20802
-3.14636e-06	-0.513824	-1.57837e-05	-0.513489		-0.0965792	-1.23384	-1.78436	-1.21794
-3.42987e-06	-0.523682	-1.79596e-05	-0.523468		-0.0979176	-1.24379	-1.91863	-1.22795
-3.70972e-06	-0.533875	-2.05261e-05	-0.533478		-0.0990401	-1.25383	-2.05074	-1.23799
-3.98041e-06	-0.544098	-2.35168e-05	-0.543579		-0.100076	-1.26369	-2.18156	-1.24812
-4.23981e-06	-0.554138	-2.69806e-05	-0.553802		-0.100983	-1.27391	-2.30935	-1.25807
-4.48914e-06	-0.563965	-3.09082e-05	-0.563812		-0.101846	-1.28392	-2.43715	-1.26838
-4.72992e-06	-0.574493	-3.53668e-05	-0.574005		-0.102624	-1.2942	-2.55199	-1.27815
-4.96735e-06	-0.584229	-4.03534e-05	-0.584167		-0.103357	-1.30458	-2.66079	-1.28822
-5.18707e-06	-0.594543	-4.58557e-05	-0.594482		-0.104135	-1.31435	-2.76354	-1.2986
-5.40802e-06	-0.604584	-5.1889e-05	-0.604523		-0.104825	-1.32411	-2.85463	-1.30897
-5.61584e-06	-0.614838	-5.84381e-05	-0.614685		-0.105602	-1.33418	-2.93623	-1.31782
-5.81757e-06	-0.624725	-6.56006e-05	-0.624878		-0.106336	-1.34425	-3.0079	-1.32881
-6.00006e-06	-0.634949	-7.31812e-05	-0.633911		-0.107157	-1.35432	-3.05971	-1.33857
-6.17371e-06	-0.644043	-8.11768e-05	-0.644073		-0.10802	-1.36409	-3.11238	-1.34865
-6.33545e-06	-0.654144	-8.96606e-05	-0.654419		-0.10897	-1.37508	-3.13915	-1.35872
-6.48193e-06	-0.664276	-9.84802e-05	-0.664032		-0.109963	-1.38484	-3.16678	-1.36879
-6.61011e-06	-0.674286	-0.000107422	-0.674438		-0.110999	-1.39491	-3.178	-1.37886
-6.72913e-06	-0.684509	-0.000116638	-0.68457		-0.112208	-1.40468	-3.17239	-1.38862
-6.82678e-06	-0.694641	-0.000126129	-0.694489		-0.113374	-1.41475	-3.17023	-1.39869
-6.92139e-06	-0.70459	-0.00013562	-0.704498		-0.114712	-1.42543	-3.15296	-1.40907
-7.00073e-06	-0.71463	-0.000144958	-0.714539		-0.116094	-1.43459	-3.14606	-1.41975
-7.07397e-06	-0.724487	-0.000154205	-0.72467		-0.117562	-1.44496	-3.12792	-1.42952
-7.13806e-06	-0.734711	-0.000163239	-0.734619		-0.118986	-1.45534	-3.11886	-1.43928
-7.1991e-06	-0.74472	-0.000172272	-0.744934		-0.120541	-1.46541	-3.10677	-1.44966
-7.25403e-06	-0.755005	-0.000180389	-0.7547		-0.122138	-1.47487	-3.09036	-1.45942
-7.30591e-06	-0.765381	-0.00018808	-0.764771		-0.123779	-1.48586	-3.07827	-1.4698
-7.36084e-06	-0.775146	-0.000195343	-0.775146		-0.125462	-1.49562	-3.06791	-1.47957
-7.40967e-06	-0.784912	-0.000201782	-0.785522		-0.127232	-1.50508	-3.05712	-1.48964
-7.4646e-06	-0.794983	-0.00020755	-0.794373		-0.129132	-1.51515	-3.05151	-1.50001
-7.51648e-06	-0.805054	-0.000212616	-0.805359		-0.130945	-1.52583	-3.05107	-1.50978
-7.57446e-06	-0.815125	-0.000216278	-0.815125		-0.133018	-1.5359	-3.05151	-1.51985
-7.6355e-06	-0.82489	-0.000220001	-0.825195		-0.135047	-1.54628	-3.05453	-1.52992
-7.70264e-06	-0.835876	-0.000221893	-0.835266		-0.137335	-1.55605	-3.06144	-1.53969
-7.77283e-06	-0.845642	-0.000223846	-0.845337		-0.13971	-1.56551	-3.06834	-1.55037
-7.84607e-06	-0.855713	-0.00022464	-0.855408		-0.1423	-1.57619	-3.07871	-1.56013
-7.93152e-06	-0.865479	-0.000224243	-0.865173		-0.144934	-1.58656	-3.08	-1.5699
-8.01392e-06	-0.875549	-0.000224091	-0.875244		-0.147826	-1.59663	-3.10418	-1.57997
-8.10852e-06	-0.88623	-0.00022287	-0.88562		-0.150805	-1.60609	-3.12361	-1.59034
-8.20618e-06	-0.895386	-0.000222382	-0.896301		-0.153871	-1.61617	-3.1439	-1.60042
-8.30994e-06	-0.905762	-0.0002211	-0.906067		-0.157152	-1.62593	-3.16505	-1.61049
-8.41064e-06	-0.916138	-0.000220459	-0.915833		-0.160476	-1.63692	-3.1888	-1.61995
-8.52051e-06	-0.926208	-0.000219604	-0.926208		-0.1638	-1.64668	-3.21082	-1.63032
-8.63342e-06	-0.935669	-0.000218445	-0.935974		-0.167125	-1.65706	-3.23758	-1.6407
-8.74939e-06	-0.946655	-0.00021759	-0.94635		-0.170449	-1.66652	-3.26133	-1.65046
-8.86841e-06	-0.956421	-0.000216858	-0.956116		-0.173601	-1.67659	-3.28464	-1.66084
-8.99353e-06	-0.965881	-0.000216095	-0.966187		-0.176623	-1.68666	-3.30364	-1.67152
-9.12781e-06	-0.975952	-0.000215698	-0.976562		-0.179386	-1.69734	-3.333	-1.68098
-9.25598e-06	-0.986633	-0.000215668	-0.986328		-0.18189	-1.70619	-3.36667	-1.69136
-9.40247e-06	-0.996704	-0.000215698	-0.996399		-0.184092	-1.71718	-3.40553	-1.70082
-9.5459e-06	-1.00708	-0.000215912	-1.00647		-0.185992	-1.72694	-3.43186	-1.71089
-9.70764e-06	-1.01685	-0.0002164	-1.01624		-0.187719	-1.73763	-3.46295	-1.72157
-9.87549e-06	-1.02631	-0.000216888	-1.02692		-0.188971	-1.74739	-3.49188	-1.73134
-1.00586e-05	-1.03699	-0.000217621	-1.03668		-0.190179	-1.75746	-3.52167	-1.74232
-1.02448e-05	-1.04736	-0.000217712	-1.04645		-0.191129	-1.76692	-3.55016	-1.75148
-1.04492e-05	-1.05743	-0.000219421	-1.05652		-0.19182	-1.7776	-3.57736	-1.76216
-1.06598e-05	-1.06689	-0.000220795	-1.06689		-0.192381	-1.78737	-3.60585	-1.77162
-1.08765e-05	-1.07697	-0.000222229	-1.07697		-0.192856	-1.79713	-3.63349	-1.78138
-1.11084e-05	-1.08673	-0.000223724	-1.08704		-0.193245	-1.80782	-3.65896	-1.79146
-1.13434e-05	-1.09772	-0.000225403	-1.0965		-0.193461	-1.81789	-3.68486	-1.80214
-1.15784e-05	-1.10748	-0.000226959	-1.10687		-0.193763	-1.82796	-3.7099	-1.81221
-1.18134e-05	-1.11786	-0.000228851	-1.11725		-0.193849	-1.83803	-3.73278	-1.82197
-1.20483e-05	-1.12732	-0.00023053	-1.12701		-0.193979	-1.8481	-3.75696	-1.83204
-1.22711e-05	-1.13739	-0.000232178	-1.13739		-0.194022	-1.85786	-3.77725	-1.84211
-1.24847e-05	-1.14746	-0.000233521	-1.14807		-0.193979	-1.86763	-3.79798	-1.85219
-1.26801e-05	-1.15814	-0.000235596	-1.15753		-0.193936	-1.87801	-3.81309	-1.86256
-1.28571e-05	-1.16699	-0.000237976	-1.16791		-0.193892	-1.88777	-3.83511	-1.87263
-1.30127e-05	-1.17798	-0.000240723	-1.17737		-0.19372	-1.89845	-3.85367	-1.8827
-1.3147e-05	-1.18774	-0.000242584	-1.18744		-0.19359	-1.90883	-3.86662	-1.89247
-1.3269e-05	-1.19843	-0.000244781	-1.19812		-0.193461	-1.91768	-3.88001	-1.90162
-1.33575e-05	-1.20819	-0.000246826	-1.20789		-0.193202	-1.92805	-3.89339	-1.91261
-1.3443e-05	-1.21826	-0.000248932	-1.21887		-0.192943	-1.93874	-3.90246	-1.92268
-1.35101e-05	-1.22772	-0.000250946	-1.22803		-0.19277	-1.94881	-3.91239	-1.93306
-1.3559e-05	-1.2384	-0.000252869	-1.23871		-0.192468	-1.95857	-3.91886	-1.94282
-1.35986e-05	-1.24817	-0.000254883	-1.24817		-0.192165	-1.96864	-3.92016	-1.9532
-1.36322e-05	-1.25793	-0.000256836	-1.25793		-0.19195	-1.97932	-3.92318	-1.96327
-1.36597e-05	-1.26862	-0.000258636	-1.26801		-0.191691	-1.98909	-3.93052	-1.97242
-1.36749e-05	-1.27869	-0.000260468	-1.27869		-0.191475	-1.99916	-3.94045	-1.9825
-1.36963e-05	-1.28876	-0.000262238	-1.28876		-0.191302	-2.00923	-3.94952	-1.99318
-1.37024e-05	-1.29883	-0.000263855	-1.29852		-0.191345	-2.019	-3.95426	-2.00294
-1.37115e-05	-1.3089	-0.000265564	-1.30859		-0.191345	-2.02907	-3.95513	-2.01332
-1.37146e-05	-1.31866	-0.000266998	-1.31866		-0.191475	-2.03914	-3.95945	-2.02339
-1.37115e-05	-1.32843	-0.000268463	-1.32874		-0.191777	-2.0489	-3.96074	-2.03346
-1.37085e-05	-1.33881	-0.000269531	-1.33911		-0.192165	-2.05928	-3.96419	-2.04292
-1.37054e-05	-1.34857	-0.000271088	-1.34918		-0.192684	-2.06935	-3.9547	-2.05421
-1.36932e-05	-1.35925	-0.0002724	-1.35925		-0.193202	-2.07942	-3.96074	-2.06398
-1.36841e-05	-1.36963	-0.000273315	-1.36902		-0.193892	-2.08949	-3.96592	-2.07405
-1.36749e-05	-1.37848	-0.000274261	-1.37817		-0.194669	-2.09895	-3.96722	-2.08412
-1.36566e-05	-1.38885	-0.000275208	-1.38916		-0.19549	-2.11024	-3.96765	-2.09358
-1.36383e-05	-1.39954	-0.000275848	-1.39923		-0.196353	-2.1191	-3.96981	-2.10396
-1.36261e-05	-1.40961	-0.00027655	-1.40961		-0.197174	-2.12978	-3.9711	-2.11372
-1.36047e-05	-1.41937	-0.000277008	-1.41937		-0.198037	-2.13954	-3.96981	-2.1241
-1.35834e-05	-1.42944	-0.0002771	-1.42975		-0.198814	-2.14992	-3.96678	-2.13417
-1.35681e-05	-1.44012	-0.000277313	-1.43982		-0.199548	-2.16029	-3.96376	-2.14393
-1.35498e-05	-1.44989	-0.000277832	-1.44897		-0.200109	-2.17036	-3.96117	-2.1537
-1.35345e-05	-1.45996	-0.000278534	-1.45905		-0.200584	-2.18013	-3.95815	-2.16469
-1.35223e-05	-1.47003	-0.000279175	-1.46973		-0.200886	-2.1902	-3.95556	-2.17415
-1.35254e-05	-1.4798	-0.00027951	-1.47949		-0.201059	-2.20027	-3.95383	-2.18452
-1.35254e-05	-1.48987	-0.000279572	-1.48987		-0.201059	-2.21034	-3.94995	-2.19429
-1.35345e-05	-1.49994	-0.000279877	-1.49994		-0.201059	-2.22011	-3.94649	-2.20497
-1.35559e-05	-1.5097	-0.000279968	-1.51001		-0.200886	-2.23079	-3.94347	-2.21443
-1.35834e-05	-1.52008	-0.000280212	-1.51947		-0.200714	-2.24086	-3.93959	-2.2248
-1.362e-05	-1.53015	-0.000279541	-1.53076		-0.200455	-2.25093	-3.9357	-2.23457
-1.36566e-05	-1.54022	-0.000279968	-1.54053		-0.200282	-2.2607	-3.93311	-2.24525
-1.37054e-05	-1.55029	-0.000280334	-1.5506		-0.200023	-2.27107	-3.92879	-2.25471
-1.37604e-05	-1.55975	-0.000280426	-1.56067		-0.199807	-2.28084	-3.92447	-2.26509
-1.38184e-05	-1.57104	-0.000280457	-1.57013		-0.199678	-2.29091	-3.92188	-2.27455
-1.38794e-05	-1.5799	-0.000280609	-1.58051		-0.199548	-2.30159	-3.91929	-2.28523
-1.39374e-05	-1.59058	-0.000280701	-1.59027		-0.199419	-2.31105	-3.91627	-2.29561
-1.39984e-05	-1.60034	-0.000280609	-1.60065		-0.199289	-2.32143	-3.91152	-2.30568
-1.40533e-05	-1.61072	-0.000280396	-1.61072		-0.19916	-2.33119	-3.90505	-2.31544
-1.41052e-05	-1.62109	-0.000280182	-1.62048		-0.199116	-2.34065	-3.90418	-2.32551
-1.41449e-05	-1.63116	-0.000279999	-1.63025		-0.198944	-2.35164	-3.89987	-2.33558
-1.41785e-05	-1.64093	-0.000279785	-1.64124		-0.198944	-2.3614	-3.89598	-2.34535
-1.41998e-05	-1.651	-0.000279602	-1.6507		-0.199073	-2.37148	-3.88994	-2.35573
-1.4212e-05	-1.66107	-0.00027948	-1.66107		-0.199332	-2.38124	-3.88519	-2.3661
-1.4212e-05	-1.67114	-0.000279205	-1.67084		-0.199721	-2.39131	-3.88476	-2.37556
-1.4212e-05	-1.68091	-0.000278961	-1.68152		-0.200282	-2.40169	-3.88216	-2.38563
-1.41998e-05	-1.69159	-0.000278748	-1.69098		-0.201189	-2.41145	-3.87785	-2.39601
-1.41876e-05	-1.70166	-0.000278473	-1.70135		-0.202182	-2.42213	-3.87396	-2.40638
-1.41693e-05	-1.71173	-0.000278198	-1.71112		-0.203477	-2.4319	-3.86921	-2.41615
-1.41571e-05	-1.7215	-0.000278015	-1.7218		-0.205117	-2.44167	-3.86619	-2.42622
-1.41388e-05	-1.73187	-0.00027771	-1.73126		-0.20719	-2.45235	-3.86144	-2.43629
-1.41235e-05	-1.74164	-0.000277405	-1.74164		-0.209651	-2.46211	-3.85712	-2.44636
-1.41144e-05	-1.75171	-0.000277222	-1.7511		-0.21263	-2.47249	-3.85367	-2.45582
-1.41052e-05	-1.76239	-0.000277039	-1.76178		-0.216299	-2.48256	-3.84719	-2.4662
-1.40961e-05	-1.77185	-0.000276825	-1.77216		-0.220746	-2.49202	-3.8446	-2.47657
-1.40869e-05	-1.78223	-0.000276489	-1.78223		-0.226057	-2.50179	-3.84072	-2.48665
-1.40778e-05	-1.79199	-0.000276031	-1.79199		-0.232533	-2.51247	-3.8364	-2.49702
-1.40747e-05	-1.80145	-0.00027597	-1.80206		-0.240088	-2.52223	-3.83208	-2.50679
-1.40625e-05	-1.81244	-0.000275665	-1.81213		-0.249198	-2.53291	-3.82863	-2.51625
-1.40625e-05	-1.8222	-0.000275391	-1.8219		-0.259775	-2.54268	-3.82474	-2.52662
-1.40717e-05	-1.83228	-0.000274963	-1.83228		-0.272166	-2.55275	-3.82172	-2.537
-1.409e-05	-1.84204	-0.000274628	-1.84265		-0.28637	-2.56282	-3.81784	-2.54707
-1.41174e-05	-1.85211	-0.000274597	-1.85211		-0.302862	-2.5732	-3.81481	-2.55714
-1.41571e-05	-1.86249	-0.000274414	-1.86218		-0.321557	-2.58296	-3.81136	-2.56691
-1.42212e-05	-1.87225	-0.000274109	-1.87256		-0.342798	-2.59303	-3.80963	-2.57728
-1.42914e-05	-1.88293	-0.000273834	-1.88293		-0.366846	-2.6031	-3.80532	-2.58735
-1.43829e-05	-1.8927	-0.000273499	-1.8927		-0.393786	-2.61348	-3.80316	-2.59742
-1.44989e-05	-1.90247	-0.000273285	-1.90277		-0.423878	-2.62355	-3.79884	-2.6075
-1.46454e-05	-1.91315	-0.000272949	-1.91284		-0.45738	-2.63301	-3.79884	-2.61757
-1.48193e-05	-1.92291	-0.000272644	-1.92291		-0.494337	-2.64308	-3.79841	-2.62764
-1.50299e-05	-1.93329	-0.0002724	-1.93237		-0.535007	-2.65315	-3.79582	-2.6371
-1.52893e-05	-1.94336	-0.000271942	-1.94275		-0.579907	-2.66322	-3.79366	-2.64747
-1.56036e-05	-1.95282	-0.000271759	-1.95312		-0.628866	-2.6739	-3.79236	-2.65785
-1.5979e-05	-1.96259	-0.000271484	-1.9632		-0.68184	-2.68337	-3.7915	-2.66731
-1.64368e-05	-1.97327	-0.000271179	-1.97357		-0.739779	-2.69344	-3.78977	-2.67769
-1.69708e-05	-1.98303	-0.000270874	-1.98334		-0.801474	-2.70381	-3.78934	-2.68837
-1.76147e-05	-1.99371	-0.00027063	-1.9928		-0.867961	-2.71358	-3.78848	-2.69813
-1.83624e-05	-2.00348	-0.000270355	-2.00317		-0.936866	-2.72426	-3.78761	-2.7082
-1.92383e-05	-2.01355	-0.000270142	-2.01355		-1.01156	-2.73402	-3.78632	-2.71827
-2.02423e-05	-2.02362	-0.000269867	-2.02362		-1.0897	-2.7441	-3.78761	-2.72926
-2.14081e-05	-2.034	-0.000269653	-2.03369		-1.17173	-2.75417	-3.78805	-2.73842
-2.27295e-05	-2.04376	-0.000269409	-2.04346		-1.25678	-2.76424	-3.78891	-2.74788
-2.4231e-05	-2.05383	-0.000269287	-2.05383		-1.34399	-2.774	-3.7915	-2.75825
-2.59308e-05	-2.0639	-0.000268982	-2.0639		-1.43423	-2.78407	-3.79539	-2.76863
-2.78351e-05	-2.07428	-0.000268829	-2.07397		-1.52705	-2.79475	-3.79539	-2.77778
-2.99622e-05	-2.08435	-0.000268524	-2.08405		-1.62117	-2.80452	-3.79884	-2.78816
-3.23303e-05	-2.09381	-0.000268524	-2.09412		-1.71572	-2.81459	-3.80143	-2.79793
-3.49426e-05	-2.10388	-0.000268494	-2.10419		-1.81243	-2.82466	-3.80618	-2.8083
-3.78174e-05	-2.11395	-0.000268311	-2.11365		-1.9087	-2.83473	-3.81136	-2.81868
-4.09912e-05	-2.12402	-0.000268158	-2.12402		-2.00757	-2.8445	-3.81697	-2.82875
-4.44519e-05	-2.1347	-0.000268066	-2.1344		-2.10471	-2.85548	-3.82086	-2.83821
-4.81964e-05	-2.14417	-0.000268005	-2.14386		-2.20142	-2.86555	-3.8269	-2.84919
-5.22919e-05	-2.15424	-0.000267883	-2.15424		-2.2977	-2.8741	-3.83813	-2.85927
-5.66528e-05	-2.16461	-0.000267853	-2.16492		-2.39484	-2.88509	-3.84633	-2.86934
-6.13525e-05	-2.17438	-0.000267792	-2.17468		-2.49068	-2.89485	-3.85583	-2.8791
-6.62231e-05	-2.18506	-0.000267731	-2.18475		-2.58653	-2.90553	-3.86533	-2.88948
-7.15027e-05	-2.19482	-0.000267639	-2.19482		-2.67978	-2.91408	-3.87828	-2.89985
-7.70264e-05	-2.2049	-0.000267731	-2.20581		-2.77217	-2.92476	-3.88821	-2.90931
-8.28247e-05	-2.21497	-0.000267761	-2.21497		-2.86111	-2.93514	-3.89987	-2.91939
-8.88367e-05	-2.22504	-0.000267822	-2.22443		-2.94875	-2.94582	-3.91282	-2.92915
-9.50012e-05	-2.2348	-0.000268005	-2.2348		-2.75231	-2.93544	-3.8541	-2.91969
-0.000101379	-2.24487	-0.00026828	-2.24518		-2.57271	-2.92567	-3.80402	-2.90931
-0.000107941	-2.25555	-0.00026828	-2.25433		-2.40822	-2.9153	-3.76301	-2.89924
-0.000114594	-2.26532	-0.000268524	-2.26471		-2.25884	-2.90523	-3.72674	-2.88917
-0.000121277	-2.27539	-0.000268707	-2.27448		-2.11723	-2.89516	-3.69393	-2.87849
-0.000128113	-2.28546	-0.000269043	-2.28485		-1.98641	-2.88478	-3.66371	-2.86903
-0.000134918	-2.29553	-0.000269409	-2.29523		-1.86207	-2.87502	-3.63694	-2.85896
-0.000141907	-2.3053	-0.000269806	-2.3053		-1.74637	-2.86433	-3.61276	-2.84889
-0.000148773	-2.31628	-0.000270081	-2.31476		-1.63628	-2.85457	-3.58815	-2.83882
-0.000155609	-2.32635	-0.000270508	-2.32574		-1.53352	-2.8448	-3.56613	-2.82905
-0.000162415	-2.3349	-0.000271301	-2.33582		-1.43509	-2.83504	-3.54584	-2.81898
-0.000169281	-2.34589	-0.000271881	-2.34589		-1.34227	-2.82466	-3.52728	-2.80891
-0.000176056	-2.35565	-0.000272552	-2.35565		-1.25462	-2.81459	-3.50915	-2.79823
-0.000182831	-2.36633	-0.000273224	-2.36603		-1.17216	-2.80483	-3.49188	-2.78846
-0.000189423	-2.37488	-0.000274139	-2.3764		-1.09359	-2.79445	-3.47677	-2.77839
-0.000195953	-2.38556	-0.000274841	-2.38586		-1.01976	-2.78438	-3.46209	-2.76863
-0.00020224	-2.39594	-0.000275665	-2.39594		-0.95025	-2.77461	-3.44827	-2.75825
-0.000208435	-2.40662	-0.000276581	-2.4057		-0.884194	-2.76485	-3.43532	-2.74849
-0.00019455	-2.39624	-0.00027243	-2.39624		-0.822024	-2.75417	-3.42366	-2.73781
-0.000181854	-2.38647	-0.00026889	-2.38586		-0.764172	-2.7441	-3.412	-2.72835
-0.000170227	-2.3761	-0.000265991	-2.37579		-0.709341	-2.73372	-3.40121	-2.71797
-0.000159668	-2.36603	-0.000263428	-2.36572		-0.658094	-2.72426	-3.39128	-2.7079
-0.000149658	-2.35596	-0.000261108	-2.35504		-0.609913	-2.71419	-3.38178	-2.69813
-0.000140411	-2.34558	-0.000258972	-2.34558		-0.565487	-2.70473	-3.37185	-2.68806
-0.000131622	-2.33582	-0.00025708	-2.33551		-0.523781	-2.69405	-3.36279	-2.67799
-0.000123444	-2.32513	-0.000255371	-2.32544		-0.485012	-2.68428	-3.35458	-2.66792
-0.000115662	-2.31537	-0.000253632	-2.31537		-0.449868	-2.6739	-3.34595	-2.65785
-0.000108398	-2.3056	-0.000252075	-2.3056		-0.416495	-2.66353	-3.33775	-2.64778
-0.00010144	-2.29584	-0.000250641	-2.29553		-0.386015	-2.65315	-3.32998	-2.63771
-9.48792e-05	-2.28546	-0.000249329	-2.28546		-0.357865	-2.64369	-3.32264	-2.62703
-8.86841e-05	-2.27539	-0.000248047	-2.27478		-0.331918	-2.63301	-3.31616	-2.61787
-8.28552e-05	-2.26562	-0.000246826	-2.26501		-0.308173	-2.62325	-3.31012	-2.60689
-7.7301e-05	-2.25525	-0.000245758	-2.25494		-0.286586	-2.61317	-3.30321	-2.59712
-7.20825e-05	-2.24518	-0.00024472	-2.24518		-0.266856	-2.6031	-3.29673	-2.58766
-6.71692e-05	-2.23541	-0.000243744	-2.2348		-0.249111	-2.59303	-3.29069	-2.57728
-6.25e-05	-2.22565	-0.000242828	-2.22504		-0.233008	-2.58266	-3.28464	-2.5666
-5.81055e-05	-2.21497	-0.000242004	-2.21436		-0.218501	-2.5732	-3.2786	-2.55623
-5.40161e-05	-2.2049	-0.00024118	-2.2049		-0.205506	-2.56252	-3.27255	-2.54707
-5.01404e-05	-2.19452	-0.000240417	-2.19452		-0.193936	-2.55275	-3.26651	-2.5373
-4.65179e-05	-2.18506	-0.000239716	-2.18445		-0.183617	-2.54298	-3.26003	-2.52723
-4.31122e-05	-2.17499	-0.000239044	-2.17468		-0.174464	-2.53291	-3.25529	-2.51686
-3.99719e-05	-2.16553	-0.000238342	-2.16461		-0.166348	-2.52223	-3.24924	-2.50679
-3.70239e-05	-2.15485	-0.000237701	-2.15454		-0.159181	-2.51277	-3.2432	-2.49702
-3.42834e-05	-2.14508	-0.000237122	-2.14447		-0.152791	-2.50179	-3.23758	-2.48665
-3.17993e-05	-2.1347	-0.000236511	-2.1344		-0.147265	-2.49294	-3.2324	-2.47596
-2.94403e-05	-2.12433	-0.000235931	-2.12433		-0.142386	-2.48225	-3.22636	-2.46681
-2.72858e-05	-2.11395	-0.000235382	-2.11426		-0.138069	-2.47249	-3.22075	-2.45552
-2.5296e-05	-2.10449	-0.000234863	-2.10358		-0.134313	-2.46242	-3.21513	-2.44606
-2.34619e-05	-2.09381	-0.000234406	-2.09442		-0.130989	-2.45113	-3.20909	-2.43629
-2.17834e-05	-2.08405	-0.000233978	-2.08344		-0.128053	-2.44167	-3.20305	-2.42592
-2.02576e-05	-2.07397	-0.00023349	-2.07367		-0.125505	-2.43221	-3.197	-2.41615
-1.88629e-05	-2.0639	-0.000233032	-2.06421		-0.123217	-2.42213	-3.19052	-2.40608
-1.76086e-05	-2.05383	-0.000232605	-2.05383		-0.121188	-2.41206	-3.18448	-2.3957
-1.64703e-05	-2.04346	-0.000232178	-2.04315		-0.119375	-2.40199	-3.17757	-2.38563
-1.54449e-05	-2.034	-0.00023175	-2.03278		-0.117734	-2.39192	-3.17153	-2.37556
-1.45264e-05	-2.02332	-0.000231323	-2.02362		-0.116266	-2.38155	-3.16548	-2.3658
-1.37085e-05	-2.01355	-0.000230896	-2.01385		-0.114885	-2.37178	-3.15771	-2.35542
-1.29791e-05	-2.00378	-0.000230438	-2.00378		-0.113719	-2.3614	-3.14951	-2.34565
-1.23322e-05	-1.99371	-0.000230103	-1.99341		-0.112597	-2.35164	-3.14001	-2.33528
-1.17584e-05	-1.98303	-0.000229675	-1.98334		-0.111517	-2.34126	-3.13613	-2.32582
-1.12518e-05	-1.97357	-0.000229248	-1.97357		-0.110567	-2.33089	-3.12879	-2.31544
-1.08002e-05	-1.96259	-0.000228851	-1.9632		-0.109618	-2.32143	-3.12145	-2.30537
-1.04095e-05	-1.95374	-0.000228485	-1.95251		-0.108754	-2.31105	-3.11324	-2.2953
-1.00647e-05	-1.94305	-0.000228058	-1.94336		-0.107977	-2.30098	-3.10461	-2.28523
-9.75952e-06	-1.93329	-0.000227661	-1.93207		-0.107243	-2.29121	-3.09554	-2.27485
-9.49402e-06	-1.92322	-0.000227264	-1.92261		-0.106466	-2.28114	-3.08648	-2.26509
-9.25903e-06	-1.91193	-0.000226837	-1.91284		-0.105775	-2.27077	-3.07655	-2.25471
-9.05151e-06	-1.90247	-0.00022641	-1.90247		-0.105084	-2.26039	-3.06662	-2.24464
-8.87146e-06	-1.89301	-0.000225983	-1.8927		-0.104394	-2.25063	-3.05755	-2.23518
-8.70972e-06	-1.88293	-0.000225525	-1.88263		-0.103746	-2.24055	-3.04719	-2.2245
-8.56628e-06	-1.87286	-0.000225098	-1.87225		-0.103055	-2.23109	-3.0338	-2.21504
-8.43811e-06	-1.86279	-0.000224609	-1.86218		-0.102494	-2.22072	-3.02344	-2.20436
-8.32214e-06	-1.85272	-0.000224182	-1.85211		-0.10189	-2.21065	-3.01135	-2.1949
-8.21838e-06	-1.84235	-0.000223755	-1.84235		-0.101242	-2.20058	-3.00099	-2.18452
-8.12073e-06	-1.83258	-0.000223206	-1.83197		-0.100638	-2.1902	-2.98761	-2.17567
-8.03833e-06	-1.8222	-0.000222626	-1.8222		-0.100033	-2.18074	-2.97725	-2.16438
-7.95898e-06	-1.81244	-0.000221954	-1.81183		-0.0994287	-2.17006	-2.96818	-2.15431
-7.88269e-06	-1.80206	-0.00022168	-1.80237		-0.0988674	-2.15999	-2.95393	-2.14454
-7.81555e-06	-1.79169	-0.000221161	-1.79199		-0.0982198	-2.14992	-2.93839	-2.13356
-7.74841e-06	-1.78223	-0.000220642	-1.78192		-0.0976586	-2.13985	-2.92458	-2.1241
-7.68738e-06	-1.77185	-0.000220062	-1.77185		-0.0970109	-2.12978	-2.9086	-2.11342
-7.63245e-06	-1.76178	-0.000219452	-1.76178		-0.0964065	-2.11971	-2.8922	-2.10365
-7.58057e-06	-1.75201	-0.000218811	-1.7514		-0.0957589	-2.10872	-2.87622	-2.09358
-7.52563e-06	-1.74194	-0.00021817	-1.74164		-0.0951113	-2.09956	-2.85982	-2.08412
-7.47681e-06	-1.73157	-0.000217468	-1.73126		-0.0945069	-2.09041	-2.84211	-2.07405
-7.42798e-06	-1.72119	-0.000216766	-1.72119		-0.0938593	-2.07942	-2.82484	-2.06398
-7.37915e-06	-1.71143	-0.000216125	-1.71173		-0.0932548	-2.06966	-2.80714	-2.05391
-7.33337e-06	-1.70135	-0.000215393	-1.70105		-0.0926504	-2.05989	-2.78858	-2.04292
-7.28455e-06	-1.69189	-0.000214447	-1.69159		-0.092046	-2.04951	-2.76958	-2.03315
-7.24487e-06	-1.68152	-0.000213715	-1.68091		-0.0914416	-2.03914	-2.75059	-2.024
-7.20215e-06	-1.67145	-0.00021286	-1.67145		-0.0908371	-2.02937	-2.73029	-2.01301
-7.15637e-06	-1.66138	-0.000212128	-1.66107		-0.0902759	-2.0193	-2.70871	-2.00264
-7.11365e-06	-1.651	-0.000211182	-1.65222		-0.0896714	-2.00893	-2.68669	-1.99318
-7.07092e-06	-1.64154	-0.000210449	-1.64093		-0.0891102	-1.99825	-2.6651	-1.98311
-7.0282e-06	-1.63086	-0.000209808	-1.63086		-0.0885058	-1.98909	-2.64697	-1.97242
-6.98853e-06	-1.62079	-0.000208801	-1.62109		-0.0879013	-1.97932	-2.62625	-1.96357
-6.94275e-06	-1.61072	-0.000207703	-1.61011		-0.0872969	-1.96864	-2.60423	-1.9532
-6.90308e-06	-1.60065	-0.000206726	-1.60065		-0.0866925	-1.95827	-2.58221	-1.94282
-6.8573e-06	-1.59058	-0.000205597	-1.58997		-0.086088	-1.9482	-2.55976	-1.93275
-6.81458e-06	-1.58051	-0.000204437	-1.5802		-0.0854404	-1.93874	-2.53645	-1.92238
-6.7688e-06	-1.56952	-0.000203308	-1.57013		-0.0847928	-1.92867	-2.514	-1.91261
-6.72302e-06	-1.56036	-0.000202148	-1.56067		-0.0841452	-1.9189	-2.49068	-1.90254
-6.6803e-06	-1.55121	-0.000200897	-1.5506		-0.0834545	-1.90822	-2.4665	-1.89247
-6.63452e-06	-1.54022	-0.000199677	-1.54053		-0.0827637	-1.89845	-2.44319	-1.8824
-6.5918e-06	-1.53046	-0.000198425	-1.53046		-0.0820297	-1.88838	-2.41988	-1.87294
-6.54907e-06	-1.52069	-0.000197113	-1.51947		-0.0812958	-1.87801	-2.39656	-1.86165
-6.50635e-06	-1.51031	-0.00019577	-1.5097		-0.0805187	-1.86763	-2.37411	-1.85219
-6.46362e-06	-1.49994	-0.000194427	-1.50055		-0.0796984	-1.85756	-2.34994	-1.84181
-6.4209e-06	-1.49017	-0.000192993	-1.48956		-0.0788781	-1.8481	-2.32576	-1.83265
-6.38123e-06	-1.4801	-0.000191467	-1.47919		-0.0779714	-1.83772	-2.29813	-1.82136
-6.3385e-06	-1.46973	-0.000189911	-1.46973		-0.0770216	-1.82826	-2.27481	-1.81221
-6.29883e-06	-1.45905	-0.000188385	-1.45966		-0.0760286	-1.81789	-2.2528	-1.80183
-6.2561e-06	-1.44989	-0.000187103	-1.44897		-0.0750356	-1.8069	-2.22991	-1.79176
-6.21338e-06	-1.44012	-0.000185638	-1.44012		-0.0739131	-1.79744	-2.20789	-1.78138
-6.17065e-06	-1.42944	-0.000184082	-1.42975		-0.0727474	-1.78767	-2.18544	-1.77162
-6.12793e-06	-1.41907	-0.000182526	-1.41937		-0.0714954	-1.77791	-2.16256	-1.76216
-6.08521e-06	-1.409	-0.000180939	-1.4093		-0.0702002	-1.76723	-2.13925	-1.75178
-6.03943e-06	-1.39954	-0.000179291	-1.39893		-0.0687755	-1.75746	-2.11594	-1.74202
-5.99365e-06	-1.38947	-0.000177704	-1.38916		-0.0673076	-1.74648	-2.09349	-1.73164
-5.94788e-06	-1.3797	-0.000176056	-1.37909		-0.0657533	-1.73671	-2.06888	-1.72157
-5.89905e-06	-1.36902	-0.000174347	-1.36902		-0.0640264	-1.72664	-2.04513	-1.7115
-5.85022e-06	-1.35925	-0.000172699	-1.35895		-0.0624376	-1.71748	-2.0257	-1.70112
-5.79834e-06	-1.34918	-0.000171051	-1.34949		-0.0606977	-1.7065	-2.00455	-1.69136
-5.74646e-06	-1.33881	-0.000169403	-1.3382		-0.0589276	-1.69643	-1.98296	-1.68037
-5.69153e-06	-1.32843	-0.000167816	-1.32874		-0.0571488	-1.68697	-1.96353	-1.67061
-5.63354e-06	-1.31836	-0.000166107	-1.31836		-0.0554176	-1.67628	-1.94497	-1.66084
-5.57556e-06	-1.3089	-0.000164398	-1.3092		-0.0535913	-1.66652	-1.92424	-1.65077
-5.51147e-06	-1.29852	-0.000162445	-1.29791		-0.0518514	-1.65736	-1.90438	-1.6407
-5.44434e-06	-1.28906	-0.000160797	-1.28876		-0.0501504	-1.64638	-1.88453	-1.63032
-5.37415e-06	-1.27869	-0.000159241	-1.27838		-0.0484753	-1.636	-1.8651	-1.62117
-5.30396e-06	-1.2677	-0.000157623	-1.26831		-0.0468865	-1.62624	-1.84567	-1.60988
-5.22461e-06	-1.25824	-0.000156067	-1.25793		-0.0453365	-1.61586	-1.82581	-1.60042
-5.14221e-06	-1.24847	-0.00015448	-1.24817		-0.0437952	-1.60609	-1.80681	-1.59034
-5.05371e-06	-1.23871	-0.000152863	-1.23871		-0.0423403	-1.59602	-1.78782	-1.58027
-4.96216e-06	-1.22803	-0.000151215	-1.22833		-0.0408508	-1.58595	-1.76882	-1.56959
-4.86145e-06	-1.21826	-0.000149567	-1.21857		-0.0394347	-1.57649	-1.75112	-1.55983
-4.75769e-06	-1.20728	-0.00014798	-1.20819		-0.0379798	-1.56612	-1.73212	-1.55006
-4.64783e-06	-1.19751	-0.00014624	-1.19812		-0.0366068	-1.55635	-1.71313	-1.53938
-4.52576e-06	-1.18744	-0.000144562	-1.18805		-0.0352339	-1.54567	-1.69327	-1.53022
-4.41345e-06	-1.17828	-0.000143188	-1.17767		-0.0338265	-1.53468	-1.67254	-1.51954
-4.29047e-06	-1.1673	-0.000141693	-1.16791		-0.0324795	-1.52522	-1.65355	-1.50947
-4.16534e-06	-1.15723	-0.000140167	-1.15692		-0.0311799	-1.51576	-1.63412	-1.50001
-4.03961e-06	-1.14777	-0.000138794	-1.14716		-0.0299365	-1.506	-1.61383	-1.49025
-3.91724e-06	-1.13708	-0.000137482	-1.13739		-0.028732	-1.49471	-1.59267	-1.47957
-3.78815e-06	-1.12732	-0.000136017	-1.12732		-0.0275577	-1.48524	-1.57065	-1.46919
-3.66516e-06	-1.11816	-0.000134613	-1.11725		-0.0265301	-1.47548	-1.54777	-1.45973
-3.54492e-06	-1.10718	-0.000133209	-1.10687		-0.0254638	-1.46541	-1.52187	-1.44935
-3.42651e-06	-1.0968	-0.000131836	-1.09772		-0.0244708	-1.45442	-1.49855	-1.43959
-3.31421e-06	-1.08704	-0.000130463	-1.08643		-0.0235037	-1.44496	-1.47308	-1.42952
-3.20465e-06	-1.07666	-0.000129059	-1.07697		-0.0225064	-1.43428	-1.44545	-1.41945
-3.0957e-06	-1.06689	-0.000127716	-1.06689		-0.0216084	-1.42574	-1.41437	-1.40938
-2.99286e-06	-1.05682	-0.000126373	-1.05682		-0.0207103	-1.41505	-1.38371	-1.3993
-2.88757e-06	-1.04675	-0.000125031	-1.04614		-0.0197821	-1.40437	-1.34831	-1.38862
-2.78748e-06	-1.03729	-0.000123779	-1.03638		-0.01891	-1.39491	-1.31463	-1.37886
-2.68463e-06	-1.02692	-0.000122437	-1.02661		-0.0180206	-1.38515	-1.27837	-1.3694
-2.58759e-06	-1.01715	-0.000121094	-1.01593		-0.0171399	-1.37508	-1.24512	-1.35902
-2.49054e-06	-1.00647	-0.00011969	-1.00677		-0.0162246	-1.36409	-1.20756	-1.34895
-2.39105e-06	-0.995483	-0.000118225	-0.996094		-0.0152705	-1.35432	-1.16612	-1.33888
-2.29584e-06	-0.986023	-0.000116882	-0.986023		-0.0143595	-1.34517	-1.12251	-1.3282
-2.20398e-06	-0.976562	-0.000115509	-0.976562		-0.0133838	-1.33479	-1.07718	-1.31843
-2.11609e-06	-0.966797	-0.000114075	-0.966797		-0.0123994	-1.32442	-1.02969	-1.30867
-2.03094e-06	-0.955505	-0.000112579	-0.956116		-0.0113503	-1.31404	-0.979176	-1.2986
-1.94794e-06	-0.946045	-0.000111023	-0.94574		-0.010271	-1.30489	-0.929526	-1.28853
-1.87531e-06	-0.936279	-0.000109406	-0.936279		-0.00919596	-1.2939	-0.877718	-1.27845
-1.79993e-06	-0.926208	-0.000107574	-0.925903		-0.00807345	-1.28395	-0.826342	-1.26808
-1.72974e-06	-0.915222	-0.000105927	-0.916138		-0.00687323	-1.27385	-0.771943	-1.25816
-1.66138e-06	-0.905762	-0.000104126	-0.906067		-0.0057464	-1.26393	-0.717544	-1.24788
-1.59088e-06	-0.895081	-0.000102173	-0.895996		-0.00442529	-1.25359	-0.66198	-1.23799
-1.5274e-06	-0.886536	-9.99756e-05	-0.885925		-0.00320779	-1.24373	-0.606157	-1.2278
-1.46393e-06	-0.875854	-9.78088e-05	-0.875854		-0.00195144	-1.23351	-0.550376	-1.2176
-1.39832e-06	-0.865173	-9.53064e-05	-0.865173		-0.000611769	-1.22362	-0.496366	-1.20772
-1.33667e-06	-0.855713	-9.2926e-05	-0.855408		0.000774533	-1.21312	-0.441536	-1.19771
-1.2738e-06	-0.845947	-9.03625e-05	-0.845947		0.00216861	-1.20277	-0.389339	-1.18806
-1.21155e-06	-0.835876	-8.80127e-05	-0.835571		0.00366112	-1.19279	-0.336926	-1.17781
-1.14685e-06	-0.82489	-8.53577e-05	-0.8255		0.0050431	-1.18196	-0.286111	-1.16774
-1.07941e-06	-0.815125	-8.2428e-05	-0.81543		0.00653475	-1.17189	-0.236721	-1.15761
-1.01501e-06	-0.805969	-7.93457e-05	-0.804749		0.00804237	-1.16179	-0.189057	-1.14741
-9.46045e-07	-0.795593	-7.61414e-05	-0.794983		0.00956898	-1.1523	-0.143034	-1.13731
-8.76465e-07	-0.785217	-7.27844e-05	-0.785217		0.0112294	-1.14278	-0.0986515	-1.12712
-8.02307e-07	-0.774841	-6.92139e-05	-0.775146		0.0127578	-1.13261	-0.0558666	-1.11708
-7.26013e-07	-0.765686	-6.57043e-05	-0.765076		0.01423	-1.12257	-0.0146833	-1.10676
-6.50024e-07	-0.7547	-6.20422e-05	-0.755005		0.015659	-1.11253	0.0252479	-1.09684
-5.70679e-07	-0.744751	-5.84106e-05	-0.744629		0.0169586	-1.10228	0.0638537	-1.08693
-4.8584e-07	-0.73465	-5.45654e-05	-0.734711		0.0183185	-1.09251	0.101242	-1.07673
-4.06189e-07	-0.724731	-5.07202e-05	-0.724426		0.0195576	-1.08232	0.137983	-1.06639
-3.12805e-07	-0.714386	-4.67926e-05	-0.714539		0.0207363	-1.07204	0.173903	-1.05644
-2.26746e-07	-0.704529	-4.28467e-05	-0.704346		0.0218804	-1.06215	0.209133	-1.04609
-1.37939e-07	-0.694305	-3.89038e-05	-0.694153		0.0228518	-1.05186	0.243758	-1.03627
-4.32434e-08	-0.684418	-3.50861e-05	-0.684265		0.0238793	-1.04222	0.278081	-1.02607
5.47485e-08	-0.67392	-3.12103e-05	-0.674255		0.0247773	-1.03169	0.31167	-1.01597
1.5329e-07	-0.663574	-2.75208e-05	-0.664612		0.0255415	-1.0218	0.344568	-1.00578
2.58789e-07	-0.653595	-2.38159e-05	-0.654358		0.0262668	-1.01195	0.375998	-0.99571
3.56476e-07	-0.642761	-2.0224e-05	-0.644287		0.0269101	-1.00163	0.406522	-0.98573
4.61914e-07	-0.63269	-1.67328e-05	-0.634155		0.0275318	-0.991776	0.435405	-0.975293
5.68481e-07	-0.622589	-1.33636e-05	-0.623962		0.0280412	-0.981735	0.462648	-0.965345
6.76392e-07	-0.613098	-1.01105e-05	-0.613861		0.0284557	-0.971207	0.487343	-0.95564
7.93762e-07	-0.603577	-6.97327e-06	-0.603668		0.028909	-0.961502	0.509189	-0.945203
9.01794e-07	-0.593414	-3.94897e-06	-0.593628		0.0293019	-0.951248	0.528746	-0.935224
1.00586e-06	-0.583374	-1.0379e-06	-0.583313		0.0296689	-0.941117	0.54485	-0.925061
1.10687e-06	-0.573334	1.78467e-06	-0.573395		0.0300013	-0.931198	0.557241	-0.915052
1.19873e-06	-0.56308	4.51355e-06	-0.563477		0.030338	-0.920975	0.565876	-0.904889
1.29486e-06	-0.553314	7.15637e-06	-0.553284		0.0306359	-0.911179	0.570884	-0.89494
1.38245e-06	-0.543121	9.75342e-06	-0.542938		0.0310029	-0.901047	0.572654	-0.884687
1.46576e-06	-0.532837	1.22925e-05	-0.53299		0.0312663	-0.890854	0.5692	-0.87486
1.54663e-06	-0.522949	1.47827e-05	-0.522644		0.0315685	-0.880936	0.563069	-0.864575
1.6153e-06	-0.512665	1.72302e-05	-0.512817		0.031888	-0.870804	0.553917	-0.854779
1.68793e-06	-0.503021	1.96564e-05	-0.502625		0.0321211	-0.860336	0.541914	-0.844464
1.7514e-06	-0.492493	2.20306e-05	-0.492523		0.0324924	-0.850449	0.527451	-0.834668
1.80542e-06	-0.482605	2.43561e-05	-0.48233		0.0328551	-0.840744	0.511175	-0.824231
1.85669e-06	-0.472748	2.65778e-05	-0.47226		0.0330364	-0.830124	0.493474	-0.814405
1.90216e-06	-0.462433	2.87354e-05	-0.46228		0.0333775	-0.820236	0.474952	-0.804212
1.94611e-06	-0.452576	3.0777e-05	-0.451843		0.0336624	-0.810196	0.455783	-0.794385
1.98212e-06	-0.442535	3.27026e-05	-0.441895		0.0339603	-0.800247	0.436614	-0.784436
2.01141e-06	-0.432007	3.44482e-05	-0.43219		0.0342798	-0.790207	0.417402	-0.774121
2.04346e-06	-0.422302	3.59924e-05	-0.421753		0.0345216	-0.77977	0.398924	-0.764051
2.07123e-06	-0.412048	3.73749e-05	-0.411774		0.034867	-0.770004	0.380747	-0.754224
2.09717e-06	-0.401917	3.85132e-05	-0.401611		0.0351087	-0.759934	0.363737	-0.744092
2.12067e-06	-0.391998	3.9389e-05	-0.391602		0.035398	-0.750015	0.347288	-0.734021
2.14447e-06	-0.381775	3.99994e-05	-0.381439		0.0357002	-0.739975	0.331616	-0.724225
2.16553e-06	-0.371979	4.03534e-05	-0.37149		0.0359981	-0.729538	0.316764	-0.713849
2.19147e-06	-0.361847	4.04785e-05	-0.361237		0.0363478	-0.71962	0.302819	-0.70387
2.21008e-06	-0.351654	4.02344e-05	-0.35141		0.0366327	-0.709458	0.289565	-0.693952
2.23145e-06	-0.341736	3.9801e-05	-0.341125		0.0369479	-0.699417	0.277131	-0.68385
2.25403e-06	-0.331604	3.91541e-05	-0.331329		0.0373063	-0.689438	0.265517	-0.67381
2.27051e-06	-0.321136	3.83057e-05	-0.321014		0.0376646	-0.679581	0.254508	-0.663678
2.29675e-06	-0.311249	3.72833e-05	-0.311218		0.0380229	-0.669327	0.244103	-0.653516
2.32239e-06	-0.301544	3.61328e-05	-0.300781		0.0383554	-0.659104	0.234519	-0.643628
2.33521e-06	-0.290924	3.48816e-05	-0.290955		0.0387828	-0.649033	0.225452	-0.633557
2.35931e-06	-0.281036	3.35724e-05	-0.280762		0.0392059	-0.639023	0.216947	-0.623426
2.37946e-06	-0.270996	3.22174e-05	-0.270935		0.0396031	-0.629166	0.20896	-0.613416
2.40051e-06	-0.261047	3.08624e-05	-0.260986		0.0400435	-0.619278	0.201448	-0.603345
2.4231e-06	-0.251007	2.95044e-05	-0.250671		0.0404925	-0.608811	0.194281	-0.593335
2.44019e-06	-0.24057	2.81982e-05	-0.240601		0.0409803	-0.598892	0.187719	-0.583264
2.4646e-06	-0.230804	2.69135e-05	-0.230774		0.0414768	-0.589105	0.181545	-0.573352
2.48169e-06	-0.220734	2.57111e-05	-0.220642		0.0419345	-0.57916	0.175759	-0.563278
2.50214e-06	-0.210815	2.45483e-05	-0.210571		0.0425562	-0.569312	0.170363	-0.553195
2.5235e-06	-0.200775	2.34406e-05	-0.200775		0.0430354	-0.558862	0.165268	-0.543116
2.54456e-06	-0.190338	2.23907e-05	-0.190399		0.0436312	-0.549103	0.160519	-0.533234
2.56927e-06	-0.18042	2.1405e-05	-0.18042		0.0442399	-0.538931	0.156029	-0.523069
2.58942e-06	-0.170258	2.04681e-05	-0.170502		0.0449048	-0.528504	0.151885	-0.513071
2.61169e-06	-0.160217	1.95892e-05	-0.1604		0.0455524	-0.518878	0.148085	-0.503043
2.63702e-06	-0.150238	1.87683e-05	-0.15036		0.0462043	-0.5086	0.144502	-0.492771
2.66235e-06	-0.140381	1.79901e-05	-0.140228		0.0469901	-0.498609	0.141221	-0.482819
2.68768e-06	-0.130127	1.72546e-05	-0.130066		0.0477024	-0.487717	0.138242	-0.472516
2.71118e-06	-0.119904	1.65771e-05	-0.120178		0.0484925	-0.478012	0.135479	-0.462506
2.74139e-06	-0.109833	1.59363e-05	-0.110107		0.0492783	-0.467789	0.132975	-0.452375
2.7713e-06	-0.099823	1.53351e-05	-0.0999756		0.0500684	-0.457596	0.1306	-0.442273
2.79938e-06	-0.0899658	1.47705e-05	-0.0899658		0.0509361	-0.447891	0.128528	-0.432263
2.83051e-06	-0.0800781	1.42395e-05	-0.079895		0.0517564	-0.437393	0.126628	-0.422376
2.86224e-06	-0.0696106	1.37329e-05	-0.0698853		0.0440586	-0.447525	0.11523	-0.432355
2.89673e-06	-0.0596924	1.3269e-05	-0.0598145		0.0382215	-0.457993	0.106207	-0.442304
2.93182e-06	-0.0499054	1.28326e-05	-0.0499023		0.0335458	-0.468094	0.0986947	-0.452466
2.96417e-06	-0.0399597	1.24237e-05	-0.0398285		0.0296559	-0.477951	0.0920892	-0.462323
3.00812e-06	-0.0301117	1.20422e-05	-0.0297455		0.02631	-0.488083	0.0862607	-0.472608
3.04199e-06	-0.0196625	1.16821e-05	-0.0196655		0.0234476	-0.498334	0.0810799	-0.482819
3.08411e-06	-0.00990295	1.13464e-05	-0.00978394		0.0210298	-0.508707	0.0763308	-0.4926
3.12714e-06	0.000268555	1.10291e-05	0.00038147		0.0188237	-0.518701	0.0720135	-0.502991
3.17413e-06	0.0106964	1.07361e-05	0.010379		0.0169283	-0.528662	0.0680415	-0.51301
3.21991e-06	0.0203217	1.04675e-05	0.0204071		0.0152748	-0.53902	0.0643286	-0.523047
3.26599e-06	0.0306	1.02142e-05	0.0306793
3.32153e-06	0.0405914	9.9823e-06	0.0406311
3.37189e-06	0.0514832	9.77173e-06	0.0509338
3.42773e-06	0.0611877	9.57642e-06	0.0609436
3.48328e-06	0.0714111	9.39941e-06	0.0710754
3.53912e-06	0.081604	9.23157e-06	0.0811768
3.60046e-06	0.0913086	9.08508e-06	0.0911865
3.65845e-06	0.101807	8.95081e-06	0.101074
3.11432e-06	0.0916748	8.14514e-06	0.091095
2.70172e-06	0.0812073	7.50732e-06	0.0811462
2.37122e-06	0.071106	6.97632e-06	0.0709839
2.09625e-06	0.0612488	6.5094e-06	0.0611267
1.85974e-06	0.0511169	6.09741e-06	0.0508423
1.65741e-06	0.0408661	5.7312e-06	0.0406311
1.48651e-06	0.0304932	5.39551e-06	0.0308502
1.33057e-06	0.0204987	5.09033e-06	0.020459
1.19659e-06	0.0105377	4.80957e-06	0.0104401
1.07971e-06	0.000180054	4.54712e-06	0.000402832
																		-0.000110046	-1.98212
																		-0.000109283	-1.97327
																		-0.000108521	-1.96228
																		-0.000107788	-1.95312
																		-0.000107086	-1.94275
																		-0.000106323	-1.93176
																		-0.000105652	-1.92261
																		-0.00010498	-1.91284
																		-0.000104309	-1.90308
																		-0.000103699	-1.89209
																		-0.000103088	-1.88171
																		-0.000102478	-1.87195
																		-0.000101898	-1.86188
																		-0.000101349	-1.8515
																		-0.000100739	-1.84113
																		-0.00010022	-1.83136
																		-9.96704e-05	-1.82098
																		-9.91516e-05	-1.81122
																		-9.86328e-05	-1.80176
																		-9.8114e-05	-1.7926
																		-9.76257e-05	-1.78162
																		-9.71069e-05	-1.77094
																		-9.66492e-05	-1.76208
																		-9.61914e-05	-1.74988
																		-9.57031e-05	-1.74133
																		-9.52454e-05	-1.73065
																		-9.48181e-05	-1.72089
																		-9.43909e-05	-1.71082
																		-9.39636e-05	-1.70013
																		-9.35669e-05	-1.69189
																		-9.31396e-05	-1.6803
																		-9.27124e-05	-1.67145
																		-9.23157e-05	-1.66046
																		-9.19189e-05	-1.651
																		-9.15222e-05	-1.64032
																		-9.1156e-05	-1.62994
																		-9.07593e-05	-1.62048
																		-9.03931e-05	-1.61072
																		-8.99963e-05	-1.60034
																		-8.96301e-05	-1.59058
																		-8.92639e-05	-1.5799
																		-8.88977e-05	-1.57043
																		-8.85315e-05	-1.55975
																		-8.81958e-05	-1.54938
																		-8.78296e-05	-1.54022
																		-8.74634e-05	-1.52924
																		-8.71277e-05	-1.52008
																		-8.6792e-05	-1.51031
																		-8.64258e-05	-1.49994
																		-8.60596e-05	-1.48956
																		-8.57239e-05	-1.47919
																		-8.53577e-05	-1.46942
																		-8.5022e-05	-1.45874
																		-8.46558e-05	-1.44775
																		-8.43201e-05	-1.4389
																		-8.39539e-05	-1.42914
																		-8.35876e-05	-1.41876
																		-8.32214e-05	-1.40961
																		-8.28552e-05	-1.39923
																		-8.24585e-05	-1.38885
																		-8.20923e-05	-1.37848
																		-8.16956e-05	-1.36902
																		-8.12988e-05	-1.35864
																		-8.08716e-05	-1.34766
																		-8.04443e-05	-1.33789
																		-7.99866e-05	-1.32782
																		-7.95288e-05	-1.31836
																		-7.9071e-05	-1.30859
																		-7.85828e-05	-1.29974
																		-7.8064e-05	-1.28784
																		-7.75452e-05	-1.27777
																		-7.70264e-05	-1.2674
																		-7.64465e-05	-1.25763
																		-7.58362e-05	-1.24756
																		-7.52258e-05	-1.23749
																		-7.45544e-05	-1.22742
																		-7.38525e-05	-1.21796
																		-7.31506e-05	-1.20667
																		-7.23877e-05	-1.19812
																		-7.15942e-05	-1.18744
																		-7.07703e-05	-1.17737
																		-6.98853e-05	-1.1676
																		-6.89392e-05	-1.15692
																		-6.79932e-05	-1.14594
																		-6.69861e-05	-1.13739
																		-6.59485e-05	-1.12732
																		-6.47888e-05	-1.11664
																		-6.36597e-05	-1.10779
																		-6.2439e-05	-1.0968
																		-6.11877e-05	-1.08643
																		-5.9845e-05	-1.07697
																		-5.84717e-05	-1.0672
																		-5.70374e-05	-1.05621
																		-5.55725e-05	-1.04584
																		-5.40466e-05	-1.03638
																		-5.24292e-05	-1.02661
																		-5.07813e-05	-1.01593
																		-4.91028e-05	-1.00616
																		-4.73328e-05	-0.995483
																		-4.55017e-05	-0.986023
																		-4.36829e-05	-0.975037
																		-4.17908e-05	-0.965576
																		-3.98956e-05	-0.9552
																		-3.79242e-05	-0.945129
																		-3.59039e-05	-0.935974
																		-3.38409e-05	-0.924988
																		-3.17596e-05	-0.913696
																		-2.96722e-05	-0.906372
																		-2.76062e-05	-0.894775
																		-2.55127e-05	-0.88562
																		-2.34558e-05	-0.875854
																		-2.14172e-05	-0.865173
																		-1.94397e-05	-0.854797
																		-1.74713e-05	-0.845032
																		-1.55823e-05	-0.835266
																		-1.37512e-05	-0.82428
																		-1.19934e-05	-0.814514
																		-1.02905e-05	-0.804749
																		-8.68835e-06	-0.794373
																		-7.17468e-06	-0.784302
																		-5.74646e-06	-0.774536
																		-4.35486e-06	-0.764771
																		-3.02124e-06	-0.753479
																		-1.78223e-06	-0.7435
																		-5.67627e-07	-0.734192
																		5.79834e-07	-0.723938
																		1.74103e-06	-0.715363
																		2.81006e-06	-0.704681
																		3.91449e-06	-0.693024
																		5.0293e-06	-0.682831
																		6.15112e-06	-0.672577
																		7.28455e-06	-0.664246
																		8.46558e-06	-0.653931
																		9.66187e-06	-0.643158
																		1.09161e-05	-0.633362
																		1.22131e-05	-0.62326
																		1.35925e-05	-0.612885
																		1.49994e-05	-0.601959
																		1.6452e-05	-0.593079
																		1.79657e-05	-0.583038
																		1.95557e-05	-0.572418
																		2.11761e-05	-0.561188
																		2.28607e-05	-0.552155
																		2.45758e-05	-0.542694
																		2.63519e-05	-0.532227
																		2.81647e-05	-0.522156
																		2.99713e-05	-0.510834
																		3.18237e-05	-0.501984
																		3.37097e-05	-0.492188
																		3.55743e-05	-0.481476
																		3.74329e-05	-0.471893
																		3.92426e-05	-0.461121
																		4.10858e-05	-0.452209
																		4.27734e-05	-0.440979
																		4.44885e-05	-0.431213
																		4.60999e-05	-0.421173
																		4.76135e-05	-0.411591
																		4.90204e-05	-0.40094
																		5.03235e-05	-0.390991
																		5.1474e-05	-0.380737
																		5.25055e-05	-0.370728
																		5.33936e-05	-0.361298
																		5.41168e-05	-0.350861
																		5.46722e-05	-0.340607
																		5.51086e-05	-0.330109
																		5.5368e-05	-0.320221
																		5.54657e-05	-0.310059
																		5.5426e-05	-0.300262
																		5.52399e-05	-0.29126
																		5.49408e-05	-0.279907
																		5.45013e-05	-0.27005
																		5.39642e-05	-0.259583
																		5.33112e-05	-0.248199
																		5.25848e-05	-0.240387
																		5.17639e-05	-0.229523
																		5.08972e-05	-0.220001
																		4.9942e-05	-0.209595
																		4.89594e-05	-0.199402
																		4.7937e-05	-0.189209
																		4.69025e-05	-0.179565
																		4.58466e-05	-0.169922
																		4.47876e-05	-0.159668
																		4.36951e-05	-0.149689
																		4.26483e-05	-0.138641
																		4.15955e-05	-0.12973
																		4.05792e-05	-0.118927
																		3.95721e-05	-0.109222
																		3.85986e-05	-0.0989075
																		3.76556e-05	-0.0889893
																		3.67706e-05	-0.0787964
																		3.58887e-05	-0.0692749
																		3.50586e-05	-0.05896
																		3.42834e-05	-0.0492615
																		3.35114e-05	-0.03909
																		3.28003e-05	-0.0290894
																		3.21289e-05	-0.0191986
																		3.14911e-05	-0.00923157
																		3.08807e-05	0.000924683

## Sheet: Supplementary Fig. 18c
CV Conditions:					1. Measurement (NBu4NO3)		2. Measurement (NBu4PF6)
Working electrode: glassy carbon disk					WE(1).Current density (mA cm-2)	WE(1).Potential (V) vs Fc/FcH+	WE(1).Current density (mA cm-2)	WE(1).Potential (V) vs Fc/FcH+
WE radius:	1.5	mm			-0.0315642	-0.56916	-0.0277822	-0.533676
WE area:	7.06858	mm2			-0.029099	-0.558509	-0.0258998	-0.523761
Counter electrode: glassy carbon rod					-0.0273116	-0.54849	-0.0241685	-0.513849
Reference electrode: Ag/AgCl in LiCl/EtOH saturated solution					-0.0255717	-0.538615	-0.0226575	-0.50361
5 mL acetonitrile (MeCN)					-0.0240477	-0.529392	-0.021263	-0.494077
7,3 mg adipic acid (0,01 mol L-1)					-0.0224934	-0.518958	-0.0199764	-0.483487
Scan rate: 50 mV s-1					-0.0213752	-0.508735	-0.0187891	-0.473996
Step rate: 0,01					-0.0200153	-0.498054	-0.0176407	-0.463681
Measurements under air, no sparging of electrolyte solution					-0.018923	-0.488319	-0.0165873	-0.453519
					-0.0177616	-0.478309	-0.0155856	-0.443845
1. Measurement: with 152 mg NBu4NO3 (0,1 mol L-1)					-0.0166218	-0.468085	-0.0146315	-0.43356
2. Measurement: with 194 mg NBu4PF6 (0,1 mol L-1)					-0.0157799	-0.458259	-0.0137249	-0.423093
					-0.0148431	-0.446601	-0.0128269	-0.413235
Average potential E1/2 for Fc/FcH+ as reference:					-0.0138155	-0.438178	-0.0120109	-0.403317
With NBu4NO3:	0.5792				-0.0127794	-0.427863	-0.0111949	-0.393002
With NBu4PF6:	0.5444				-0.0119936	-0.417548	-0.0104264	-0.383084
					-0.0110352	-0.407783	-0.00967519	-0.372952
1. Measurement (NBu4NO3)		2. Measurement (NBu4PF6)			-0.0102451	-0.397224	-0.00889807	-0.363126
WE(1).Current (A)	WE(1).Potential (V)	WE(1).Current (A)	WE(1).Potential (V)		-0.00953272	-0.387489	-0.00820297	-0.352963
-2.23114e-06	0.0100403	-1.96381e-06	0.0107239		-0.00869515	-0.376472	-0.00746039	-0.343076
-2.05688e-06	0.0206909	-1.83075e-06	0.020639		-0.00775829	-0.367652	-0.0067912	-0.3327
-1.93054e-06	0.0307098	-1.70837e-06	0.0305511		-0.00727474	-0.356971	-0.0060443	-0.322659
-1.80756e-06	0.0405853	-1.60156e-06	0.0407898		-0.00615655	-0.347663	-0.00531898	-0.312497
-1.69983e-06	0.0498077	-1.50299e-06	0.0503235		-0.00562983	-0.336921	-0.00461525	-0.302518
-1.58997e-06	0.0602417	-1.41205e-06	0.0609131		-0.00498223	-0.32682	-0.00388994	-0.292172
-1.51093e-06	0.0704651	-1.32812e-06	0.0704041		-0.00423532	-0.316535	-0.00328507	-0.282285
-1.41479e-06	0.0811462	-1.24695e-06	0.080719		-0.00351433	-0.306953	-0.00264567	-0.272397
-1.33759e-06	0.0908813	-1.17249e-06	0.0908813		-0.00205117	-0.294318	-0.00195619	-0.262875
-1.25549e-06	0.100891	-1.10168e-06	0.100555		-0.00156979	-0.282417	-0.00130773	-0.252225
-1.17493e-06	0.111115	-1.03424e-06	0.11084		-0.00114108	-0.276313	-0.000608315	-0.241788
-1.11542e-06	0.120941	-9.70154e-07	0.121307		-0.000627312	-0.266944	7.46902e-05	-0.231992
-1.04919e-06	0.132599	-9.06677e-07	0.131165		-0.000110956	-0.257148	0.000781009	-0.221494
-9.76563e-07	0.141022	-8.48999e-07	0.141083		0.000268108	-0.246345	0.00147956	-0.211453
-9.0332e-07	0.151337	-7.91321e-07	0.151398		0.000857427	-0.238166	0.00217249	-0.201169
-8.47778e-07	0.161652	-7.37e-07	0.161316		0.00126887	-0.226691	0.0028542	-0.191342
-7.80029e-07	0.171417	-6.83899e-07	0.171448		0.00168722	-0.218147	0.00355534	-0.180875
-7.24182e-07	0.181976	-6.28967e-07	0.181274		0.00208874	-0.203956	0.00424007	-0.170926
-6.73828e-07	0.191711	-5.79834e-07	0.191437		0.0024868	-0.196449	0.00495719	-0.16113
-6.14624e-07	0.202728	-5.27344e-07	0.201324		0.00294012	-0.184638	0.00565142	-0.150204
-5.48401e-07	0.211548	-4.80042e-07	0.2117		0.00321859	-0.17591	0.00636594	-0.13989
-5.14221e-07	0.222229	-4.27246e-07	0.221741		0.00364773	-0.166511	0.00707528	-0.130399
-4.35181e-07	0.231537	-3.75977e-07	0.231903		0.00395772	-0.155738	0.00774404	-0.119748
-3.97949e-07	0.242279	-3.26233e-07	0.241882		0.00434973	-0.150062	0.00844345	-0.110043
-3.52173e-07	0.25238	-2.74963e-07	0.252228		0.00466879	-0.135688	0.00909882	-0.0993622
-2.99377e-07	0.262665	-2.32208e-07	0.262115		0.00494812	-0.124702	0.0098263	-0.0910309
-2.48413e-07	0.272247	-1.87012e-07	0.272003		0.00529351	-0.109412	0.0103789	-0.080899
-1.44989e-07	0.284882	-1.38275e-07	0.281525		0.00556723	-0.104774	0.0109488	-0.0705536
-1.10962e-07	0.296783	-9.24377e-08	0.292175		0.00587247	-0.0950386	0.0114583	-0.0606354
-8.0658e-08	0.302887	-4.29993e-08	0.302612		0.00616	-0.0838692	0.0119288	-0.0505951
-4.4342e-08	0.312256	5.27954e-09	0.312408		0.00657835	-0.0760567	0.0123606	-0.0401275
-7.84302e-09	0.322052	5.52063e-08	0.322906		0.00680674	-0.0634529	0.012788	-0.0300873
1.89514e-08	0.332855	1.04584e-07	0.332947		0.0069449	-0.0549385	0.0131593	-0.0203216
6.06079e-08	0.341034	1.53564e-07	0.343231		0.00710421	-0.0449288	0.0134874	-0.0101898
8.96912e-08	0.352509	2.01752e-07	0.353058		0.00740772	-0.0334847	0.0137724	-0.000241064
1.19263e-07	0.361053	2.51312e-07	0.363525		0.00756962	-0.0215523	0.0140789	0.00982974
1.47644e-07	0.375244	2.99713e-07	0.373474		0.00754803	-0.013282	0.0142516	0.0200226
1.75781e-07	0.382751	3.50403e-07	0.38327		0.00778764	-0.00534746	0.0144415	0.0302155
2.07825e-07	0.394562	3.99475e-07	0.394196		0.00778548	0.0074394	0.0145668	0.0399506
2.27509e-07	0.40329	4.49982e-07	0.40451		0.00800567	0.0165336	0.0146401	0.0501129
2.57843e-07	0.412689	5.00122e-07	0.414001		0.00819045	0.0296562	0.0146876	0.0602143
2.79755e-07	0.423462	5.47394e-07	0.424652		0.00853627	0.0375297	0.0146963	0.0703461
3.07465e-07	0.429138	5.96832e-07	0.434357		0.0124944	0.0462578	0.0147006	0.0802643
3.30017e-07	0.443512	6.43158e-07	0.445038		0.0132759	0.0546501	0.0147524	0.0903351
3.49762e-07	0.454498	6.9458e-07	0.453369		0.0131161	0.066674	0.0147481	0.100681
3.74176e-07	0.469788	7.33643e-07	0.463501		0.013427	0.0766838	0.0147481	0.110751
3.93524e-07	0.474426	7.73926e-07	0.473846		0.0137637	0.0858085	0.0148474	0.1207
4.151e-07	0.484161	8.09937e-07	0.483765		0.0143509	0.0956962	0.0148819	0.130923
4.35425e-07	0.495331	8.43201e-07	0.493805		0.0144977	0.106164	0.0149683	0.140811
4.64996e-07	0.503143	8.73718e-07	0.504272		0.0146617	0.116875	0.0150676	0.150821
4.8114e-07	0.515747	9.03931e-07	0.514313		0.0153784	0.125359	0.0152014	0.1608
4.90906e-07	0.524261	9.30176e-07	0.524078		0.0155727	0.136468	0.0153439	0.171481
5.02167e-07	0.534271	9.53369e-07	0.53421		0.0160433	0.146569	0.0155295	0.181003
5.23621e-07	0.545715	9.73511e-07	0.544159		0.0163455	0.15667	0.0156763	0.19144
5.35065e-07	0.557648	9.95178e-07	0.55423		0.0169931	0.1661	0.0159483	0.201144
5.33539e-07	0.565918	1.00739e-06	0.564423		0.0173299	0.175805	0.0161555	0.21152
5.50476e-07	0.573853	1.02081e-06	0.574615		0.0178134	0.186791	0.0164232	0.220981
5.50323e-07	0.586639	1.02966e-06	0.584351		0.0182624	0.196252	0.0167125	0.232272
5.65887e-07	0.595734	1.03485e-06	0.594513		0.0187978	0.206933	0.0170406	0.241733
5.78949e-07	0.608856	1.03821e-06	0.604614		0.0192943	0.216698	0.0173169	0.251193
6.03394e-07	0.61673	1.03882e-06	0.614746		0.0199116	0.22738	0.0177573	0.261874
8.83179e-07	0.625458	1.03912e-06	0.624664		0.0206154	0.236535	0.0181674	0.27225
9.38416e-07	0.63385	1.04279e-06	0.634735		0.0211809	0.2463	0.0186121	0.281406
9.27124e-07	0.645874	1.04248e-06	0.645081		0.0217422	0.257897	0.0191734	0.292087
9.49097e-07	0.655884	1.04248e-06	0.655151		0.0226229	0.266442	0.0197346	0.301242
9.729e-07	0.665009	1.0495e-06	0.6651		0.023223	0.277734	0.0204297	0.311923
1.0144e-06	0.674896	1.05194e-06	0.675323		0.0240347	0.285973	0.0211205	0.321384
1.02478e-06	0.685364	1.05804e-06	0.685211		0.0246478	0.297265	0.0219106	0.331454
1.03638e-06	0.696075	1.06506e-06	0.695221		0.0257012	0.308251	0.0227784	0.34183
1.08704e-06	0.704559	1.07452e-06	0.7052		0.0267244	0.316186	0.0237454	0.352817
1.10077e-06	0.715668	1.08459e-06	0.715881		0.0274541	0.327477	0.0248205	0.362888
1.13403e-06	0.725769	1.09772e-06	0.725403		0.0285679	0.336633	0.0258955	0.372348
1.1554e-06	0.73587	1.10809e-06	0.73584		0.0296732	0.347619	0.0271389	0.382114
1.20117e-06	0.7453	1.12732e-06	0.745544		0.0308648	0.357995	0.0283477	0.392184
1.22498e-06	0.755005	1.14197e-06	0.75592		0.0318707	0.368066	0.0296818	0.401645
1.25916e-06	0.765991	1.16089e-06	0.765381		0.0330666	0.377526	0.0310245	0.412631
1.29089e-06	0.775452	1.18134e-06	0.776672		0.0345043	0.386987	0.0324363	0.422702
1.32874e-06	0.786133	1.20453e-06	0.786133		0.0355707	0.397973	0.0339215	0.432163
1.36383e-06	0.795898	1.22406e-06	0.795593		0.0368011	0.407433	0.0354325	0.442233
1.40747e-06	0.80658	1.25519e-06	0.806274		0.0380057	0.417504	0.0369781	0.452609
1.45721e-06	0.815735	1.28418e-06	0.81665		0.0394088	0.428185	0.0386187	0.462985
1.49719e-06	0.8255	1.31561e-06	0.825806		0.0404881	0.437951	0.0402507	0.473056
1.53687e-06	0.837097	1.35529e-06	0.836487		0.041697	0.448632	0.0419604	0.482822
1.59912e-06	0.845642	1.39496e-06	0.845642		0.0431779	0.457177	0.0437003	0.492892
1.64154e-06	0.856934	1.44409e-06	0.856323		0.0443047	0.468468	0.0455308	0.502658
1.69891e-06	0.865173	1.49292e-06	0.865784		0.0458589	0.478234	0.0473225	0.513339
1.74225e-06	0.876465	1.54877e-06	0.875854		0.0472578	0.48922	0.0492394	0.5228
1.81671e-06	0.887451	1.61011e-06	0.88623		0.048989	0.498376	0.0510959	0.532871
1.88904e-06	0.895386	1.67847e-06	0.897217		0.0501245	0.508752	0.0529005	0.542941
1.94061e-06	0.906677	1.75446e-06	0.907288		0.0515449	0.519738	0.0548045	0.553012
2.01935e-06	0.915833	1.83044e-06	0.916748		0.0531984	0.528588	0.0565142	0.564304
2.09747e-06	0.926819	1.91833e-06	0.926514		0.0544073	0.539269	0.0581202	0.573764
2.1817e-06	0.937195	2.00378e-06	0.936584		0.0559659	0.54873	0.0597133	0.58353
2.25281e-06	0.947266	2.09808e-06	0.946045		0.0572913	0.5588	0.0611855	0.5936
2.33734e-06	0.956726	2.19299e-06	0.957031		0.0588542	0.569176	0.0625196	0.603976
2.43896e-06	0.966187	2.29279e-06	0.967102		0.0603048	0.579247	0.0636464	0.613742
2.51434e-06	0.977173	2.39777e-06	0.976562		0.0617425	0.588403	0.0647474	0.624423
2.60132e-06	0.986633	2.50458e-06	0.986633		0.0633788	0.598473	0.0656411	0.633579
2.68646e-06	0.996704	2.61383e-06	0.997009		0.0648164	0.60946	0.0664829	0.643649
2.78564e-06	1.00739	2.7298e-06	1.00739		0.0665218	0.61892	0.0671737	0.654025
2.86194e-06	1.01715	2.84515e-06	1.01746		0.0680847	0.628686	0.0677522	0.664401
2.94739e-06	1.02783	2.966e-06	1.02722		0.070239	0.639062	0.0683869	0.674167
3.05206e-06	1.03638	3.08899e-06	1.03729		0.0723891	0.649438	0.0688488	0.684543
3.13171e-06	1.04767	3.21838e-06	1.04706		0.0749147	0.658898	0.069354	0.693698
3.24158e-06	1.05743	3.34503e-06	1.05774		0.0775483	0.669274	0.0698332	0.704379
3.34045e-06	1.06842	3.48053e-06	1.0672		0.0802337	0.67965	0.0702649	0.714755
3.46283e-06	1.07758	3.61176e-06	1.07727		0.0831134	0.688805	0.0707053	0.724521
3.54309e-06	1.08795	3.73932e-06	1.08734		0.0854793	0.701623	0.0711457	0.734897
3.64349e-06	1.09894	3.8739e-06	1.09741		0.0890238	0.709252	0.0716335	0.744968
3.76038e-06	1.10779	3.99475e-06	1.1087		0.0912689	0.719628	0.0720912	0.754428
3.84583e-06	1.11847	4.10828e-06	1.11816		0.0936434	0.730004	0.0726265	0.764499
3.95599e-06	1.12793	4.22089e-06	1.12793		0.0958021	0.73977	0.0730928	0.774875
4.04968e-06	1.138	4.32495e-06	1.138		0.0977881	0.749535	0.0736454	0.784335
4.16016e-06	1.14838	4.41925e-06	1.14838		0.0996877	0.760522	0.0741462	0.795017
4.2627e-06	1.15845	4.4989e-06	1.15814		0.101371	0.770287	0.0747636	0.805392
4.36432e-06	1.1676	4.57672e-06	1.16882		0.103012	0.780358	0.0753551	0.815768
4.47998e-06	1.17767	4.63989e-06	1.17798		0.104523	0.790124	0.0760113	0.824924
4.5816e-06	1.18866	4.6994e-06	1.18805		0.105991	0.8005	0.0766978	0.835605
4.70215e-06	1.19812	4.74823e-06	1.19843		0.107416	0.810571	0.0773756	0.845676
4.81262e-06	1.20789	4.78912e-06	1.2088		0.108538	0.820031	0.0781355	0.855441
4.9649e-06	1.21826	4.83398e-06	1.21857		0.109618	0.830712	0.0789601	0.865817
5.11688e-06	1.22864	4.86664e-06	1.22894		0.110611	0.840783	0.0797458	0.875583
5.29541e-06	1.2381	4.90234e-06	1.2381		0.11169	0.850549	0.0806525	0.885349
5.48157e-06	1.24847	4.93622e-06	1.24878		0.11264	0.860925	0.081503	0.895419
5.67139e-06	1.25885	4.96674e-06	1.25916		0.11359	0.871606	0.0824097	0.9061
5.87494e-06	1.26801	4.99786e-06	1.26892		0.114453	0.881066	0.0833897	0.915561
6.04218e-06	1.28082	5.02899e-06	1.2793		0.11536	0.891747	0.0843093	0.925937
6.29272e-06	1.28845	5.06348e-06	1.28937		0.11618	0.900292	0.0851943	0.936008
6.45142e-06	1.29883	5.09583e-06	1.29883		0.117259	0.910363	0.086088	0.946384
6.61926e-06	1.3092	5.13367e-06	1.3089		0.118123	0.921349	0.0869515	0.956454
6.77185e-06	1.31897	5.16663e-06	1.31927		0.118943	0.931725	0.0877286	0.96622
6.91223e-06	1.32874	5.20569e-06	1.32874		0.11985	0.941186	0.0885489	0.976901
7.04651e-06	1.33972	5.24109e-06	1.33942		0.120756	0.951562	0.0892397	0.986362
7.16553e-06	1.34949	5.28473e-06	1.34979		0.121577	0.961938	0.0899305	0.997043
7.28149e-06	1.35956	5.32654e-06	1.36017		0.122397	0.971398	0.0906213	1.0062
7.38831e-06	1.36932	5.37292e-06	1.36932		0.12352	0.981164	0.0912689	1.01657
7.49207e-06	1.3797	5.42145e-06	1.38		0.124469	0.99154	0.0918733	1.02634
7.59277e-06	1.38977	5.46936e-06	1.39008		0.125246	1.00192	0.0926504	1.03672
7.67212e-06	1.39923	5.52307e-06	1.39984		0.126326	1.01107	0.0931685	1.0474
7.74841e-06	1.40991	5.58136e-06	1.41022		0.127319	1.02145	0.0937729	1.05655
7.8186e-06	1.41998	5.6369e-06	1.41998		0.128441	1.03182	0.0942478	1.06662
7.8949e-06	1.42975	5.70099e-06	1.42975		0.129564	1.04189	0.0948523	1.07669
7.96204e-06	1.44012	5.76111e-06	1.43982		0.130773	1.05135	0.0952408	1.08737
8.02917e-06	1.45081	5.8252e-06	1.4505		0.131809	1.06204	0.0958021	1.09653
8.09021e-06	1.46027	5.89447e-06	1.45996		0.133449	1.07119	0.0963202	1.10752
8.1543e-06	1.47095	5.95947e-06	1.47034		0.134529	1.08187	0.0968383	1.11667
8.21228e-06	1.47949	6.02203e-06	1.48041		0.135953	1.09255	0.0973132	1.12735
8.28857e-06	1.48956	6.08521e-06	1.49078		0.137421	1.10232	0.0978312	1.13742
8.34961e-06	1.50055	6.14624e-06	1.50085		0.138976	1.11178	0.0983062	1.14658
8.40759e-06	1.51093	6.20117e-06	1.51062		0.140444	1.12277	0.0987379	1.15665
8.47168e-06	1.52039	6.25916e-06	1.5213		0.142041	1.13223	0.0992128	1.16764
8.53577e-06	1.53076	6.30798e-06	1.53076		0.143811	1.1426	0.0997309	1.17771
8.59375e-06	1.54114	6.35681e-06	1.54144		0.145495	1.15267	0.100335	1.18808
8.65173e-06	1.5506	6.40564e-06	1.5506		0.147394	1.16305	0.10094	1.19785
8.73108e-06	1.56036	6.45142e-06	1.56097		0.149251	1.17251	0.101285	1.20731
8.79822e-06	1.57074	6.49414e-06	1.57074		0.151366	1.18288	0.10176	1.2183
8.85315e-06	1.58112	6.54907e-06	1.58112		0.153352	1.19296	0.102321	1.22745
8.92944e-06	1.59027	6.58569e-06	1.5918		0.155641	1.20272	0.102926	1.23752
8.99963e-06	1.60065	6.62842e-06	1.60095		0.157842	1.2134	0.103357	1.2482
9.07898e-06	1.61102	6.66199e-06	1.61102		0.160303	1.22378	0.104048	1.25827
9.15833e-06	1.62109	6.70471e-06	1.62109		0.163066	1.23324	0.104437	1.26834
9.24377e-06	1.63055	6.73218e-06	1.63177		0.165873	1.24361	0.104955	1.27903
9.31702e-06	1.64124	6.77185e-06	1.64093		0.169499	1.25369	0.105602	1.28818
9.43298e-06	1.65039	6.80847e-06	1.65192		0.173946	1.26376	0.106077	1.29856
9.50928e-06	1.66107	6.84509e-06	1.66107		0.179516	1.27383	0.106595	1.30832
9.60999e-06	1.67175	6.87866e-06	1.67175		0.186855	1.28359	0.107114	1.31839
9.71375e-06	1.68152	6.91528e-06	1.68182		0.196353	1.29397	0.107718	1.32785
9.82361e-06	1.69098	6.94885e-06	1.69098		0.209305	1.30373	0.108193	1.33914
9.92737e-06	1.70197	6.97937e-06	1.70105		0.226273	1.31442	0.108711	1.3483
1.00403e-05	1.71143	7.01294e-06	1.71204		0.249673	1.32479	0.109272	1.35929
1.01654e-05	1.7218	7.04956e-06	1.72211		0.280973	1.33395	0.109704	1.36875
1.02844e-05	1.73187	7.09229e-06	1.73248		0.323629	1.34402	0.110352	1.37912
1.04187e-05	1.74225	7.13501e-06	1.74225		0.379841	1.35378	0.110956	1.38889
1.05499e-05	1.75171	7.15942e-06	1.75171		0.452761	1.36446	0.111517	1.39957
1.06995e-05	1.76208	7.19299e-06	1.7627		0.544202	1.37484	0.111992	1.40842
1.08398e-05	1.77216	7.23267e-06	1.77185		0.657058	1.384	0.11264	1.41971
1.10016e-05	1.78192	7.27539e-06	1.78192		0.791155	1.39376	0.113244	1.42948
1.11572e-05	1.7926	7.30591e-06	1.7926		0.945803	1.40536	0.113892	1.43955
1.13312e-05	1.80298	7.35474e-06	1.80267		1.11819	1.41512	0.114367	1.44962
1.15265e-05	1.81244	7.3822e-06	1.81274		1.31075	1.42458	0.114971	1.45938
1.17249e-05	1.82281	7.41882e-06	1.82343		1.51971	1.43343	0.115489	1.46945
1.19812e-05	1.83289	7.4646e-06	1.83258		1.74248	1.44442	0.116396	1.47983
1.22955e-05	1.84296	7.49817e-06	1.84296		1.98167	1.4548	0.116957	1.49021
1.26892e-05	1.85303	7.53479e-06	1.85272		2.22948	1.46517	0.117648	1.50028
1.3208e-05	1.86279	7.57141e-06	1.86279		2.48248	1.47524	0.118296	1.51035
1.38794e-05	1.87317	7.61414e-06	1.87225		2.75577	1.4844	0.119159	1.52011
1.47949e-05	1.88293	7.64771e-06	1.88354		3.07871	1.49538	0.120066	1.52988
1.59943e-05	1.89362	7.68433e-06	1.8927		3.431	1.50515	0.1208	1.53995
1.76483e-05	1.90399	7.724e-06	1.90369		3.80316	1.51553	0.121577	1.55002
1.98608e-05	1.91315	7.75452e-06	1.91315		4.1887	1.5259	0.122397	1.5604
2.2876e-05	1.92322	7.80029e-06	1.92352		4.58935	1.53597	0.123174	1.57016
2.68494e-05	1.93298	7.84302e-06	1.93329		4.99906	1.54513	0.124297	1.58054
3.20038e-05	1.94366	7.88269e-06	1.94397		5.41742	1.5555	0.125419	1.59091
3.84674e-05	1.95404	7.91626e-06	1.95282		5.84008	1.56619	0.126412	1.60038
4.64447e-05	1.9632	7.96204e-06	1.96411		6.27312	1.57595	0.127362	1.61075
5.59235e-05	1.97296	8.00476e-06	1.97388		6.70787	1.58633	0.128571	1.62052
6.68549e-05	1.98456	8.05054e-06	1.98395		7.14522	1.59609	0.12978	1.63028
7.90405e-05	1.99432	8.08411e-06	1.99402		7.58214	1.60616	0.130945	1.64066
9.26514e-05	2.00378	8.12683e-06	2.00378		8.02726	1.61532	0.132197	1.65103
0.000107422	2.01263	8.16345e-06	2.01385		8.46547	1.626	0.133406	1.6608
0.000123169	2.02362	8.22754e-06	2.02423		8.908	1.63607	0.134831	1.67087
0.000140076	2.034	8.26721e-06	2.03461		9.34707	1.64614	0.136169	1.68094
0.000157593	2.04437	8.31604e-06	2.04468		9.78744	1.65621	0.137724	1.69132
0.000175476	2.05444	8.36182e-06	2.05475		10.2192	1.66567	0.139062	1.70078
0.000194794	2.0636	8.42285e-06	2.06451		10.6552	1.67635	0.140616	1.71054
0.000217621	2.07458	8.48694e-06	2.07428		11.0783	1.68581	0.142127	1.72092
0.000242523	2.08435	8.53882e-06	2.08435		11.5014	1.6965	0.143725	1.7316
0.000268829	2.09473	8.59375e-06	2.09442		11.9159	1.70718	0.145452	1.74198
0.000296082	2.1051	8.65173e-06	2.1048		12.326	1.71633	0.147135	1.75174
0.000324402	2.11517	8.70667e-06	2.11456		12.7276	1.7261	0.148862	1.76181
0.000353363	2.12433	8.78601e-06	2.12494		13.1204	1.73708	0.150632	1.77127
0.000382935	2.1347	8.86536e-06	2.13531		13.5004	1.74715	0.152662	1.78134
0.000412811	2.14539	8.93555e-06	2.14478		13.8717	1.75692	0.154561	1.79203
0.00044342	2.15515	9.00269e-06	2.15515		14.23	1.76669	0.156245	1.8021
0.000474152	2.16553	9.08813e-06	2.16492		14.5754	1.77798	0.158447	1.81186
0.000505066	2.17529	9.17358e-06	2.17468		14.9035	1.78744	0.160562	1.82254
0.00053595	2.18536	9.25598e-06	2.18506		15.2187	1.79781	0.162721	1.83139
0.000567413	2.19452	9.34448e-06	2.19543		15.5252	1.80758	0.165009	1.84268
0.000598389	2.2052	9.42993e-06	2.2052		15.8145	1.81765	0.167168	1.85215
0.000629669	2.21527	9.53064e-06	2.21527		16.0994	1.82711	0.169499	1.86191
0.000660706	2.22534	9.62524e-06	2.22534		16.3757	1.83718	0.172047	1.87168
0.000691833	2.23541	9.73511e-06	2.23572		16.6434	1.84786	0.174292	1.88205
0.000722351	2.24487	9.82971e-06	2.24518		16.9111	1.85763	0.176968	1.89212
0.000753174	2.25555	9.93958e-06	2.25494		17.1744	1.86709	0.179084	1.90219
0.000783081	2.26501	1.00464e-05	2.26532		17.4421	1.87838	0.181976	1.91257
0.000812988	2.2757	1.01593e-05	2.276		17.7271	1.88815	0.18461	1.92295
0.000842285	2.28638	1.02814e-05	2.28638		18.0163	1.89822	0.187416	1.93241
0.000871277	2.29553	1.04004e-05	2.29614		18.3185	1.90829	0.190223	1.94309
0.000899658	2.3053	1.05225e-05	2.30621		18.6337	1.91775	0.193202	1.95316
0.000927429	2.31628	1.06476e-05	2.31567		18.9705	1.92843	0.196008	1.96292
0.000954285	2.32635	1.0791e-05	2.32574		18.0983	1.91714	0.182322	1.95285
0.00098053	2.33612	1.09253e-05	2.33643		17.2996	1.90859	0.171788	1.94309
0.00100586	2.34589	1.10443e-05	2.3465		16.5441	1.89791	0.163541	1.93302
0.00103027	2.35718	1.12e-05	2.35626		15.8231	1.88784	0.156288	1.92295
0.00105347	2.36664	1.13495e-05	2.36694		15.128	1.87808	0.150201	1.91257
0.00107574	2.37701	1.15021e-05	2.37579		14.4675	1.86709	0.144718	1.90311
0.00109741	2.38678	1.16638e-05	2.38708		13.8285	1.85763	0.139796	1.89304
0.00111786	2.39685	1.18164e-05	2.39655		13.2111	1.84725	0.135306	1.88266
0.001138	2.40631	1.19812e-05	2.40631		12.6153	1.83718	0.131075	1.87198
0.00115753	2.41638	1.21613e-05	2.41608		12.0368	1.82772	0.12706	1.86252
0.00117645	2.42706	1.23199e-05	2.42645		11.4755	1.81735	0.123606	1.85245
0.00119537	2.43683	1.25092e-05	2.43652		10.9359	1.80788	0.120066	1.84299
0.00121399	2.44629	1.26587e-05	2.44659		10.4091	1.79751	0.116741	1.832
0.00123291	2.45758	1.28632e-05	2.45697		9.89969	1.78683	0.113676	1.82285
0.00125305	2.46735	1.30493e-05	2.46735		9.40751	1.77767	0.110611	1.81186
0.0012735	2.47742	1.32477e-05	2.47681		8.93261	1.7673	0.107977	1.8024
0.00129486	2.48749	1.3446e-05	2.48749		8.47065	1.75662	0.105343	1.79203
0.00131714	2.49695	1.36566e-05	2.49756		8.02164	1.74715	0.102796	1.78226
0.00134094	2.50763	1.3855e-05	2.50732		7.58991	1.73647	0.100292	1.77219
0.0012793	2.49634	1.28876e-05	2.49725		7.17113	1.72701	0.0978744	1.7612
0.00122284	2.48779	1.21429e-05	2.48749		6.76314	1.71725	0.0956726	1.75174
0.00116943	2.47711	1.15601e-05	2.47742		6.36767	1.70779	0.0935139	1.74167
0.00111847	2.46704	1.10474e-05	2.46735		5.98299	1.6968	0.0914416	1.73099
0.00106934	2.45728	1.06171e-05	2.45697		5.60824	1.68734	0.0893261	1.72184
0.00102264	2.44629	1.02295e-05	2.44751		5.24645	1.67635	0.0873401	1.71146
0.000977478	2.43683	9.88159e-06	2.43744		4.88681	1.66659	0.0853973	1.70047
0.000933838	2.42645	9.56421e-06	2.42706		4.54315	1.65591	0.083584	1.69071
0.000891724	2.41638	9.26514e-06	2.41638		4.2051	1.64584	0.0817275	1.68125
0.00085083	2.40692	8.98132e-06	2.40692		3.87871	1.63668	0.0799574	1.67057
0.000811157	2.39655	8.73718e-06	2.39685		3.55836	1.626	0.0782736	1.6608
0.00077301	2.38708	8.48694e-06	2.38739		3.25097	1.61684	0.0765899	1.65134
0.000735779	2.37671	8.25195e-06	2.3764		2.94962	1.60586	0.0749924	1.64005
0.000699768	2.36603	8.03528e-06	2.36725		2.66294	1.59548	0.0735245	1.6312
0.000664978	2.35687	7.8186e-06	2.35626		2.3875	1.58602	0.0720998	1.62052
0.000631409	2.3465	7.63245e-06	2.3468		2.12543	1.57595	0.0706319	1.61106
0.000598755	2.33582	7.44629e-06	2.33643		1.87632	1.56649	0.0692072	1.60068
0.000567017	2.32635	7.26624e-06	2.32666		1.64578	1.55581	0.0678256	1.59091
0.000536499	2.31567	7.08923e-06	2.31659		1.43034	1.54543	0.0665736	1.58023
0.000506897	2.30621	6.91833e-06	2.3056		1.23347	1.53567	0.0653216	1.57047
0.000478058	2.29645	6.7627e-06	2.29614		1.05559	1.5256	0.0639789	1.56009
0.000450104	2.28699	6.61011e-06	2.28607		0.898441	1.51583	0.0627484	1.55124
0.000422913	2.276	6.46362e-06	2.27539		0.758127	1.50546	0.0615827	1.53995
0.000396423	2.26654	6.31409e-06	2.26624		0.634651	1.49508	0.0603652	1.52988
0.00037085	2.25555	6.17371e-06	2.25586		0.52784	1.48562	0.0592471	1.52011
0.000345428	2.24579	6.03638e-06	2.24487		0.437996	1.47463	0.0581245	1.51035
0.000321136	2.23511	5.9082e-06	2.23511		0.362356	1.46517	0.057002	1.49997
0.000297241	2.22504	5.77698e-06	2.22565		0.299668	1.45541	0.0559745	1.49021
0.00027417	2.21588	5.65186e-06	2.21497		0.248032	1.44442	0.0549081	1.48014
0.000251526	2.2052	5.53284e-06	2.2052		0.206629	1.43496	0.0539756	1.46915
0.000229797	2.19604	5.41382e-06	2.19574		0.172824	1.42428	0.0528919	1.4603
0.000208496	2.18506	5.3009e-06	2.18445		0.145883	1.41482	0.0519248	1.44931
0.000188232	2.17468	5.19714e-06	2.1756		0.124642	1.40536	0.0510009	1.44046
0.000168762	2.16522	5.09644e-06	2.16492		0.107848	1.39498	0.050077	1.43009
0.000150238	2.15515	4.99268e-06	2.15546		0.0946364	1.384	0.0492006	1.41941
0.000132629	2.14569	4.89197e-06	2.14508		0.0843179	1.37423	0.0483328	1.40934
0.000116333	2.13501	4.79431e-06	2.13531		0.0763308	1.36385	0.0474866	1.39896
0.000101105	2.12463	4.70581e-06	2.12463		0.0699843	1.35409	0.0466102	1.38919
8.71887e-05	2.11487	4.61731e-06	2.11487		0.0650625	1.34402	0.045833	1.37912
7.46155e-05	2.1048	4.5224e-06	2.10449		0.0607883	1.33425	0.0450343	1.36936
6.35071e-05	2.09503	4.43542e-06	2.09564		0.0576367	1.32357	0.0442399	1.35898
5.35889e-05	2.08466	4.35303e-06	2.08435		0.0547009	1.31472	0.0434844	1.34891
4.48608e-05	2.07428	4.26697e-06	2.07428		0.0526588	1.30434	0.042785	1.33976
3.73108e-05	2.06482	4.18793e-06	2.06451		0.0508239	1.29397	0.0419992	1.32907
3.09601e-05	2.05383	4.10858e-06	2.05475		0.0491703	1.28298	0.0412912	1.3187
2.56134e-05	2.04437	4.02924e-06	2.04437		0.0476247	1.27352	0.0405788	1.30924
2.11823e-05	2.03461	3.9566e-06	2.03461		0.0463425	1.26376	0.039888	1.29886
1.75323e-05	2.02362	3.88123e-06	2.02454		0.0449911	1.25369	0.0391714	1.28818
1.46057e-05	2.01416	3.81531e-06	2.01355		0.0438816	1.24423	0.0385108	1.27872
1.22162e-05	2.00348	3.73871e-06	2.0047		0.042677	1.23324	0.0378071	1.26865
1.03119e-05	1.99402	3.67035e-06	1.99371		0.0417618	1.22347	0.0371551	1.25827
8.81042e-06	1.98456	3.60504e-06	1.98486		0.0407774	1.21371	0.0365248	1.24851
7.62329e-06	1.97418	3.53973e-06	1.97449		0.039819	1.20425	0.0358384	1.23874
6.68945e-06	1.9632	3.47778e-06	1.96381		0.0389598	1.19265	0.035208	1.22806
5.96008e-06	1.95343	3.41644e-06	1.95374		0.0380532	1.1835	0.0345906	1.2183
5.39551e-06	1.94305	3.35663e-06	1.94336		0.0372285	1.17342	0.0339344	1.20822
4.9469e-06	1.93329	3.29468e-06	1.93359		0.0362442	1.16274	0.0333429	1.19754
4.599e-06	1.92322	3.23975e-06	1.92352		0.0354023	1.15359	0.0327428	1.18808
4.29688e-06	1.91345	3.18329e-06	1.91376		0.0347158	1.1426	0.0321427	1.17801
4.0741e-06	1.90277	3.12714e-06	1.90338		0.0337229	1.13406	0.0315037	1.16794
3.86658e-06	1.89392	3.07373e-06	1.89331		0.0331314	1.12246	0.0309338	1.15726
3.72223e-06	1.88354	3.02429e-06	1.88416		0.0324406	1.11117	0.0303208	1.1478
3.59253e-06	1.87317	2.96875e-06	1.87347		0.0316289	1.09957	0.0296775	1.13773
3.47565e-06	1.86218	2.9187e-06	1.8631		0.0309468	1.09255	0.0291119	1.12705
3.36639e-06	1.85272	2.86835e-06	1.85364		0.0302387	1.08248	0.0285075	1.11728
3.27576e-06	1.84296	2.81952e-06	1.84326		0.0296732	1.07363	0.0279506	1.10691
3.18024e-06	1.83289	2.76886e-06	1.83258		0.0288183	1.06143	0.0273504	1.09775
3.10181e-06	1.82343	2.72217e-06	1.82312		0.0282312	1.05166	0.0267676	1.08676
3.01666e-06	1.81244	2.67242e-06	1.81305		0.0275534	1.04159	0.0261588	1.077
2.95197e-06	1.80267	2.62634e-06	1.80267		0.0267331	1.03182	0.025589	1.06693
2.88239e-06	1.79291	2.58179e-06	1.79291		0.026038	1.02175	0.0249802	1.05686
2.81464e-06	1.78345	2.53326e-06	1.78314		0.0253817	1.01168	0.0243671	1.0474
2.75391e-06	1.77185	2.48871e-06	1.77246		0.0248075	1.00222	0.0237886	1.03672
2.68982e-06	1.7627	2.44507e-06	1.7627		0.0241297	0.991235	0.0231799	1.02664
2.63153e-06	1.75262	2.39868e-06	1.75262		0.0233698	0.981164	0.0225107	1.01627
2.56195e-06	1.74194	2.35687e-06	1.74194		0.0229467	0.971398	0.0219408	1.00711
2.50244e-06	1.73279	2.31445e-06	1.73248		0.0221739	0.961938	0.0213148	0.995517
2.45392e-06	1.7218	2.27203e-06	1.72241		0.0214788	0.951257	0.0206629	0.986667
2.38373e-06	1.71326	2.22687e-06	1.71234		0.0208356	0.940881	0.0200498	0.976596
2.34192e-06	1.70166	2.18658e-06	1.70166		0.020162	0.931725	0.0194065	0.96561
2.29309e-06	1.69037	2.14325e-06	1.6922		0.0196396	0.921349	0.0187589	0.95676
2.23572e-06	1.67877	2.09778e-06	1.68213		0.0189791	0.910973	0.0181113	0.946994
2.1875e-06	1.67175	2.0578e-06	1.67145		0.0183444	0.901818	0.0174464	0.936618
2.13745e-06	1.66168	2.01508e-06	1.66168		0.0177616	0.890832	0.0167557	0.925327
2.09747e-06	1.65283	1.97571e-06	1.65131		0.0170708	0.880761	0.0160994	0.915866
2.03705e-06	1.64062	1.93329e-06	1.64215		0.0164405	0.8713	0.0154086	0.905795
1.99554e-06	1.63086	1.89209e-06	1.63116		0.0158274	0.860925	0.0147092	0.895725
1.94763e-06	1.62079	1.84906e-06	1.6214		0.0152187	0.850854	0.0140228	0.885959
1.88965e-06	1.61102	1.80878e-06	1.61133		0.0145063	0.841393	0.0133018	0.875583
1.84052e-06	1.60095	1.76575e-06	1.60126		0.013863	0.831017	0.0125808	0.865207
1.79413e-06	1.59088	1.72241e-06	1.5918		0.0133406	0.820641	0.0119116	0.855136
1.75354e-06	1.58142	1.68152e-06	1.58112		0.0126024	0.813317	0.0111906	0.845371
1.70563e-06	1.57043	1.63849e-06	1.57104		0.0122699	0.8005	0.010448	0.835605
1.65192e-06	1.56036	1.59119e-06	1.56067		0.0115144	0.790734	0.00977017	0.825839
1.62201e-06	1.5506	1.5509e-06	1.55151		0.0107848	0.780663	0.00907508	0.815158
1.56738e-06	1.54114	1.50665e-06	1.53992		0.0104178	0.771813	0.00834113	0.805392
1.51825e-06	1.53046	1.46057e-06	1.53107		0.00968383	0.760217	0.00762876	0.795017
1.47278e-06	1.52008	1.41724e-06	1.521		0.00899737	0.750451	0.0068905	0.785251
1.42517e-06	1.51093	1.37177e-06	1.51001		0.00843179	0.740075	0.00620836	0.774875
1.38824e-06	1.50055	1.32599e-06	1.50116		0.00780578	0.73092	0.00545282	0.765109
1.34155e-06	1.49017	1.28021e-06	1.49139		0.00714954	0.719933	0.00477499	0.754733
1.29669e-06	1.48102	1.23322e-06	1.48102		0.00651489	0.709557	0.0040799	0.744357
1.25549e-06	1.47003	1.18439e-06	1.46973		0.00581548	0.698266	0.0034677	0.734287
1.20667e-06	1.45996	1.138e-06	1.46027		0.00515492	0.688805	0.00281664	0.724521
1.16211e-06	1.4505	1.08917e-06	1.4502		0.00454617	0.679955	0.00218717	0.714145
1.11877e-06	1.44012	1.03973e-06	1.44012		0.00390721	0.67019	0.00152662	0.703769
1.07574e-06	1.43005	9.91211e-07	1.43036		0.00294659	0.658288	0.000885058	0.694003
1.02539e-06	1.42059	9.40247e-07	1.41998		0.00234087	0.651574	0.00025861	0.684238
9.79919e-07	1.41022	8.89282e-07	1.40961		0.00174551	0.639672	-0.000363089	0.673862
9.42993e-07	1.39984	8.4198e-07	1.39954		0.00110567	0.631127	-0.00100724	0.663791
8.90808e-07	1.39252	7.91016e-07	1.38977		0.000497791	0.617699	-0.00157195	0.654025
8.6731e-07	1.3797	7.38525e-07	1.38		-0.000120022	0.61068	-0.00218588	0.643649
8.13904e-07	1.36993	6.90613e-07	1.37024		-0.000777987	0.599389	-0.00278081	0.633579
7.62329e-07	1.35986	6.41479e-07	1.35956		-0.00129477	0.587182	-0.0033494	0.623508
7.36389e-07	1.35101	5.896e-07	1.34979		-0.00185258	0.580163	-0.00390462	0.614047
6.84509e-07	1.33942	5.39246e-07	1.33942		-0.00256062	0.569482	-0.00448918	0.603366
6.35986e-07	1.32965	4.87061e-07	1.32965		-0.00297638	0.55758	-0.00505346	0.5936
5.96008e-07	1.31927	4.38843e-07	1.31927		-0.00358772	0.547814	-0.00564839	0.583225
5.51758e-07	1.31012	3.85437e-07	1.30951		-0.00417834	0.537743	-0.0062239	0.573154
5.05371e-07	1.29913	3.37524e-07	1.29913		-0.00471844	0.526452	-0.00681365	0.563693
4.6051e-07	1.28876	2.88391e-07	1.28876		-0.00517349	0.520348	-0.00740038	0.553622
4.11072e-07	1.27747	2.45117e-07	1.27869		-0.00563113	0.507226	-0.00800394	0.543246
3.6438e-07	1.26801	1.99097e-07	1.26892		-0.00611985	0.498986	-0.00859413	0.533176
3.2135e-07	1.25916	1.54602e-07	1.25854		-0.00675234	0.490746	-0.00934275	0.523105
2.76184e-07	1.24939	1.0791e-07	1.24817		-0.00732957	0.476403	-0.00994287	0.512729
2.08282e-07	1.23749	6.2561e-08	1.2384		-0.00800394	0.467858	-0.0104955	0.502658
1.65466e-07	1.23077	1.828e-08	1.22864		-0.00851857	0.455651	-0.0111474	0.492892
1.23383e-07	1.21887	-2.56653e-08	1.21826		-0.0114583	0.448022	-0.0117734	0.482211
7.81555e-08	1.21033	-7.11975e-08	1.20819		-0.012326	0.439172	-0.0123994	0.473361
3.51868e-08	1.1969	-1.11115e-07	1.19843		-0.0129348	0.427575	-0.0130082	0.462375
-8.48389e-09	1.18988	-1.5451e-07	1.18805		-0.0135565	0.417809	-0.0136687	0.452609
-5.49927e-08	1.17859	-1.96564e-07	1.17798		-0.0142861	0.406823	-0.0143293	0.442844
-9.15222e-08	1.16638	-2.36755e-07	1.16791		-0.0151021	0.397973	-0.0150244	0.432468
-1.30951e-07	1.15936	-2.76001e-07	1.15845		-0.0157842	0.387292	-0.0156936	0.422092
-1.81e-07	1.14868	-3.17322e-07	1.14777		-0.0165096	0.378136	-0.0163844	0.412936
-2.10388e-07	1.13678	-3.57208e-07	1.138		-0.0174551	0.367455	-0.0171054	0.402255
-2.53601e-07	1.12701	-3.99261e-07	1.12762		-0.0181156	0.3583	-0.0178566	0.391269
-2.95349e-07	1.11694	-4.39941e-07	1.11755		-0.0188668	0.347314	-0.0185171	0.382724
-3.33527e-07	1.10565	-4.81628e-07	1.10809		-0.0197476	0.337548	-0.0192856	0.371738
-3.65692e-07	1.09955	-5.23102e-07	1.09802		-0.0205333	0.326562	-0.019985	0.362277
-3.98041e-07	1.08643	-5.65765e-07	1.08765		-0.0213968	0.316796	-0.0207665	0.352206
-4.32587e-07	1.07819	-6.07483e-07	1.07758		-0.0222387	0.30703	-0.0215177	0.342136
-4.77295e-07	1.06995	-6.604e-07	1.0675		-0.0230029	0.296349	-0.0222387	0.33176
-5.18097e-07	1.0556	-7.0282e-07	1.05713		-0.0237109	0.287499	-0.0230201	0.322604
-5.65765e-07	1.04706	-7.41882e-07	1.04706		-0.0243456	0.276208	-0.0237843	0.311923
-6.02142e-07	1.03485	-7.87964e-07	1.03729		-0.025481	0.266137	-0.0245053	0.301547
-8.09937e-07	1.02722	-8.32214e-07	1.02661		-0.0263056	0.257592	-0.025317	0.292087
-8.71277e-07	1.01837	-8.76465e-07	1.01776		-0.0269835	0.246911	-0.0261114	0.281711
-9.14307e-07	1.00677	-9.19495e-07	1.00677		-0.0279808	0.235619	-0.0269014	0.271945
-9.58252e-07	0.997009	-9.66187e-07	0.997009		-0.0288313	0.227074	-0.0277131	0.261874
-1.00983e-06	0.986023	-1.01288e-06	0.987244		-0.029548	0.216698	-0.0284989	0.251498
-1.0675e-06	0.977173	-1.06201e-06	0.976868		-0.0306014	0.206628	-0.0293148	0.241122
-1.11572e-06	0.966492	-1.10931e-06	0.966492		-0.0313526	0.195336	-0.0301524	0.230746
-1.16699e-06	0.957336	-1.15814e-06	0.957336		-0.0324492	0.187096	-0.0309382	0.220676
-1.23383e-06	0.946655	-1.20911e-06	0.946655		-0.033235	0.17672	-0.0317973	0.21091
-1.28052e-06	0.9375	-1.26221e-06	0.935669		-0.0342668	0.166619	-0.0326262	0.20087
-1.33362e-06	0.926514	-1.3089e-06	0.927124		-0.0351692	0.155785	-0.0334336	0.190585
-1.39587e-06	0.916748	-1.36322e-06	0.916138		-0.0360499	0.145287	-0.0342668	0.180423
-1.45142e-06	0.905762	-1.41266e-06	0.906677		-0.0370256	0.13543	-0.035126	0.170749
-1.51245e-06	0.895996	-1.4679e-06	0.896606		-0.0380229	0.125787	-0.0359722	0.160342
-1.57196e-06	0.88623	-1.521e-06	0.886536		-0.0387742	0.115502	-0.0368141	0.150394
-1.62598e-06	0.875549	-1.57196e-06	0.87616		-0.0396635	0.10537	-0.0376775	0.139804
-1.67603e-06	0.866699	-1.6272e-06	0.867004		-0.0407083	0.0953605	-0.0385324	0.13013
-1.72089e-06	0.855408	-1.68121e-06	0.856323		-0.041602	0.0853813	-0.0394218	0.120212
-1.80115e-06	0.845337	-1.73218e-06	0.845947		-0.0426123	0.07528	-0.0402593	0.11011
-1.85944e-06	0.836792	-1.78955e-06	0.836487		-0.0435535	0.0652702	-0.041153	0.0999176
-1.90735e-06	0.826111	-1.8457e-06	0.826111		-0.0446242	0.0552299	-0.0420683	0.0900299
-1.97784e-06	0.814819	-1.90155e-06	0.816345		-0.0454531	0.0448845	-0.0430008	0.079776
-2.03796e-06	0.806274	-1.95892e-06	0.806274		-0.046472	0.034539	-0.04386	0.0694916
-2.08862e-06	0.795898	-2.01447e-06	0.795898		-0.0473786	0.0248344	-0.0448832	0.059787
-2.16309e-06	0.785828	-2.07214e-06	0.785522		-0.0484234	0.0151604	-0.045833	0.0496857
-2.21619e-06	0.774536	-2.13135e-06	0.775146		-0.0492696	0.00374678	-0.0469167	0.0394318
-2.2937e-06	0.766296	-2.18689e-06	0.765076		-0.0503015	-0.00601885	-0.0479097	0.0291474
-2.34924e-06	0.75592	-2.24762e-06	0.75531		-0.051234	-0.0165779	-0.0490149	0.0193512
-2.42218e-06	0.745819	-2.30621e-06	0.74527		-0.0522227	-0.025367	-0.0501202	0.00900576
-2.48596e-06	0.734985	-2.36328e-06	0.734985		-0.0532546	-0.0367195	-0.0512599	-0.000912451
-2.54822e-06	0.724487	-2.42218e-06	0.724823		-0.0540705	-0.0459664	-0.0524084	-0.0108612
-2.61719e-06	0.71463	-2.48291e-06	0.715149		-0.055111	-0.0553658	-0.053669	-0.0206878
-2.68768e-06	0.704987	-2.54272e-06	0.704742		-0.0560134	-0.0660469	-0.0549081	-0.0310638
-2.74078e-06	0.694702	-2.60223e-06	0.694794		-0.0568423	-0.076667	-0.0561083	-0.0412567
-2.80365e-06	0.68457	-2.66327e-06	0.684204		-0.0578482	-0.0866158	-0.0572913	-0.051358
-2.8775e-06	0.674561	-2.72369e-06	0.67453		-0.0587894	-0.0961067	-0.0584656	-0.0613067
-2.94067e-06	0.664581	-2.78656e-06	0.664612		-0.0595622	-0.107276	-0.0596011	-0.0713165
-3.01208e-06	0.65448	-2.84576e-06	0.65451		-0.0604991	-0.117011	-0.0606718	-0.081662
-3.07861e-06	0.64447	-2.90894e-06	0.644318		-0.0613194	-0.126777	-0.061682	-0.0917633
-3.1543e-06	0.63443	-2.97363e-06	0.63443		-0.0621008	-0.137672	-0.0625887	-0.10159
-3.21289e-06	0.624084	-3.03955e-06	0.624176		-0.0629082	-0.148109	-0.0634781	-0.111752
-3.28491e-06	0.613739	-3.10028e-06	0.613892		-0.0640177	-0.15705	-0.0642897	-0.121854
-3.349e-06	0.604034	-3.17261e-06	0.604187		-0.0649762	-0.166236	-0.0650237	-0.13223
-3.42285e-06	0.59436	-3.23975e-06	0.594086		-0.0656713	-0.17649	-0.0657533	-0.142209
-3.48267e-06	0.582947	-3.31635e-06	0.583832		-0.0665866	-0.186866	-0.0664527	-0.151791
-3.5556e-06	0.573181	-3.38654e-06	0.573547		-0.067368	-0.196876	-0.067083	-0.162076
-3.62152e-06	0.562622	-3.46466e-06	0.563751		-0.0682703	-0.20713	-0.0677522	-0.172543
-3.69141e-06	0.553833	-3.54279e-06	0.553406		-0.0689438	-0.216987	-0.0682444	-0.182034
-3.76434e-06	0.54248	-3.62335e-06	0.543488		-0.0698203	-0.227027	-0.0687668	-0.192532
-3.82202e-06	0.533234	-3.70453e-06	0.533539		-0.0707312	-0.236854	-0.069341	-0.202359
-3.89557e-06	0.523834	-3.79364e-06	0.523712		-0.071504	-0.247871	-0.0697987	-0.212552
-3.95935e-06	0.513153	-3.88123e-06	0.513336		-0.0722855	-0.256995	-0.0702174	-0.222592
-4.01794e-06	0.502533	-3.96606e-06	0.503143		-0.0730324	-0.267585	-0.0706492	-0.232877
-4.08905e-06	0.492584	-4.04968e-06	0.493042		-0.073844	-0.278205	-0.0710118	-0.242734
-4.15558e-06	0.483093	-4.13269e-06	0.483093		-0.0745693	-0.287299	-0.0714436	-0.252957
-4.21021e-06	0.471924	-4.21295e-06	0.473083		-0.0753724	-0.298682	-0.0717846	-0.262997
-4.27643e-06	0.462189	-4.28864e-06	0.462738		-0.0762402	-0.307288	-0.0721646	-0.272824
-4.33441e-06	0.452423	-4.36005e-06	0.452637		-0.0768446	-0.318549	-0.0724797	-0.283383
-4.38965e-06	0.441528	-4.42413e-06	0.44281		-0.0776476	-0.328498	-0.0729158	-0.29321
-4.44672e-06	0.431091	-4.487e-06	0.432648		-0.0784247	-0.337348	-0.0732612	-0.303128
-4.52515e-06	0.42215	-4.54437e-06	0.422546		-0.07934	-0.347755	-0.0736497	-0.313535
-4.5929e-06	0.412964	-4.59625e-06	0.41217		-0.0798711	-0.357978	-0.0739865	-0.323392
-4.64203e-06	0.40271	-4.64783e-06	0.402191		-0.080415	-0.369392	-0.0743362	-0.333646
-4.70673e-06	0.392334	-4.69727e-06	0.392609		-0.0814901	-0.377357	-0.0746471	-0.343411
-4.76196e-06	0.382324	-4.74182e-06	0.382324		-0.082047	-0.388404	-0.0750831	-0.353513
-4.82574e-06	0.37207	-4.78912e-06	0.371857		-0.0828371	-0.398536	-0.0755278	-0.363583
-4.87335e-06	0.362213	-4.82391e-06	0.362366		-0.083571	-0.408576	-0.0759941	-0.373685
-4.9353e-06	0.352173	-4.86084e-06	0.351868		-0.0842402	-0.419166	-0.0764474	-0.383847
-4.99969e-06	0.342346	-4.90143e-06	0.342041		-0.0851166	-0.428657	-0.0769568	-0.393948
-5.05432e-06	0.331329	-4.93378e-06	0.331848		-0.0863039	-0.437629	-0.0773022	-0.40408
-5.10956e-06	0.322205	-4.96338e-06	0.321808		-0.0872106	-0.447974	-0.0777901	-0.41412
-5.16235e-06	0.311615	-4.9939e-06	0.311523		-0.0881604	-0.458167	-0.0783039	-0.424161
-5.21973e-06	0.300995	-5.01953e-06	0.301666		-0.0889375	-0.467384	-0.078809	-0.434384
-5.271e-06	0.291901	-5.05005e-06	0.291443		-0.0899305	-0.477882	-0.0793918	-0.443906
-5.32776e-06	0.280518	-5.07416e-06	0.281403		-0.0904486	-0.488441	-0.0798883	-0.454068
-5.3891e-06	0.271912	-5.10101e-06	0.271576		-0.0916143	-0.497993	-0.0803632	-0.464719
-5.43182e-06	0.260651	-5.12329e-06	0.261017		-0.0921755	-0.507972	-0.0807302	-0.47421
-5.48859e-06	0.250702	-5.15411e-06	0.25119		-0.0932117	-0.518562	-0.0812008	-0.484311
-5.54352e-06	0.241852	-5.17853e-06	0.241272		-0.0942047	-0.528205	-0.0816455	-0.493964
-5.60822e-06	0.231445	-5.20599e-06	0.230865		-0.095025	-0.538276	-0.0819607	-0.503973
-5.64575e-06	0.221222	-5.2298e-06	0.221008		-0.0960611	-0.548618	-0.0823924	-0.513824
-5.6842e-06	0.209808	-5.25452e-06	0.210754		-0.0970541	-0.558649	-0.0828846	-0.523871
-5.76019e-06	0.201843	-5.27649e-06	0.200989		-0.0980471	-0.568986	-0.083122	-0.533899
-5.79956e-06	0.190796	-5.30731e-06	0.190887		-0.0992128	-0.578934	-0.0835753	-0.543921
-5.85541e-06	0.180664	-5.33875e-06	0.180817		-0.100422	-0.588798	-0.0839682	-0.554172
-5.90729e-06	0.170624	-5.3717e-06	0.170715		-0.101587	-0.599162	-0.0843179	-0.564413
-5.95459e-06	0.160034	-5.40375e-06	0.160553		-0.10258	-0.609013	-0.0846331	-0.574145
-6.01654e-06	0.150543	-5.43976e-06	0.150452		-0.103962	-0.619279	-0.0850994	-0.584277
-6.10046e-06	0.141571	-5.46417e-06	0.14032		-0.105387	-0.628913	-0.0854836	-0.594418
-6.16455e-06	0.131226	-5.49866e-06	0.13028		-0.106595	-0.639747	-0.0859585	-0.604459
-6.23169e-06	0.121033	-5.53497e-06	0.120239		-0.108322	-0.649574	-0.0863471	-0.61456
-6.28662e-06	0.111816	-5.57068e-06	0.110016		-0.109877	-0.65937	-0.0869515	-0.62457
-6.35681e-06	0.101318	-5.61188e-06	0.100494		-0.111172	-0.669379	-0.0874264	-0.63464
-6.39343e-06	0.0907593	-5.64697e-06	0.090332		-0.112899	-0.679694	-0.088074	-0.644955
-6.47583e-06	0.0812073	-5.68054e-06	0.0796814		-0.102321	-0.669929	-0.0804755	-0.634671
-6.5155e-06	0.071228	-5.70648e-06	0.0701904		-0.094291	-0.659339	-0.0748629	-0.624539
-6.58875e-06	0.0606384	-5.73975e-06	0.0600891		-0.0878582	-0.648933	-0.0702434	-0.614468
-6.65894e-06	0.0509949	-5.77118e-06	0.0504364		-0.0823751	-0.63935	-0.0663146	-0.604398
-6.71692e-06	0.0409241	-5.79346e-06	0.0404266		-0.0775397	-0.629462	-0.0627743	-0.594388
-6.79016e-06	0.0305817	-5.82397e-06	0.0305756		-0.073395	-0.618769	-0.059709	-0.584293
-6.86035e-06	0.0205505	-5.85876e-06	0.0205292		-0.0695957	-0.609061	-0.0569459	-0.574008
-6.93054e-06	0.0102142	-5.87555e-06	0.0105011		-0.0662714	-0.598566	-0.0544677	-0.564297
-7.01294e-06	0.000265503	-5.90759e-06	0.000479126		-0.0629038	-0.588459	-0.0521364	-0.554001
-7.09839e-06	-0.00959778	-5.93536e-06	-0.00977173		-0.0601407	-0.578727	-0.0499777	-0.543848
-7.18079e-06	-0.0199615	-5.96008e-06	-0.0200134
-7.25098e-06	-0.0298126	-5.98236e-06	-0.0297455
-7.34863e-06	-0.0400787	-6.01532e-06	-0.0398773
-7.44934e-06	-0.0497131	-6.04248e-06	-0.0500183
-7.53479e-06	-0.0605469	-6.07605e-06	-0.0600586
-7.65686e-06	-0.0703735	-6.10352e-06	-0.0701599
-7.76672e-06	-0.0801697	-6.14624e-06	-0.0801697
-7.85828e-06	-0.0901794	-6.17981e-06	-0.0902405
-7.98035e-06	-0.100494	-6.22559e-06	-0.100555
-7.23267e-06	-0.0907288	-5.68848e-06	-0.090271
-6.66504e-06	-0.0801392	-5.29175e-06	-0.0801392
-6.21033e-06	-0.0697327	-4.96521e-06	-0.0700684
-5.82275e-06	-0.0601501	-4.6875e-06	-0.0599976
-5.48096e-06	-0.0502625	-4.43726e-06	-0.0499878
-5.18799e-06	-0.0395691	-4.22058e-06	-0.0398926
-4.91943e-06	-0.0298615	-4.02527e-06	-0.0296082
-4.68445e-06	-0.0193665	-3.8501e-06	-0.0198975
-4.44641e-06	-0.00925903	-3.6853e-06	-0.00960083
-4.2511e-06	0.000473022	-3.53271e-06	0.000552368
							0	-0.5444
							0	-0.5444
							0	-0.5444
							0	-0.5444
							0	-0.5444
							0	-0.5444
							0	-0.5444
							0	-0.5444
							0	-0.5444
							0	-0.5444
							0	-0.5444
							0	-0.5444
							0	-0.5444
							0	-0.5444
							0	-0.5444
							0	-0.5444
							0	-0.5444
							0	-0.5444
							0	-0.5444
							0	-0.5444
							0	-0.5444
							0	-0.5444
							0	-0.5444
							0	-0.5444
							0	-0.5444
							0	-0.5444
							0	-0.5444
							0	-0.5444
							0	-0.5444
							0	-0.5444
							0	-0.5444
							0	-0.5444
							0	-0.5444
							0	-0.5444
							0	-0.5444
							0	-0.5444
							0	-0.5444
							0	-0.5444
							0	-0.5444
							0	-0.5444
							0	-0.5444
							0	-0.5444
							0	-0.5444
							0	-0.5444
							0	-0.5444
							0	-0.5444
							0	-0.5444
							0	-0.5444
							0	-0.5444
							0	-0.5444
							0	-0.5444
							0	-0.5444
							0	-0.5444
							0	-0.5444
							0	-0.5444
							0	-0.5444
							0	-0.5444
							0	-0.5444
							0	-0.5444
							0	-0.5444
																		-0.000110046	-1.98212
																		-0.000109283	-1.97327
																		-0.000108521	-1.96228
																		-0.000107788	-1.95312
																		-0.000107086	-1.94275
																		-0.000106323	-1.93176
																		-0.000105652	-1.92261
																		-0.00010498	-1.91284
																		-0.000104309	-1.90308
																		-0.000103699	-1.89209
																		-0.000103088	-1.88171
																		-0.000102478	-1.87195
																		-0.000101898	-1.86188
																		-0.000101349	-1.8515
																		-0.000100739	-1.84113
																		-0.00010022	-1.83136
																		-9.96704e-05	-1.82098
																		-9.91516e-05	-1.81122
																		-9.86328e-05	-1.80176
																		-9.8114e-05	-1.7926
																		-9.76257e-05	-1.78162
																		-9.71069e-05	-1.77094
																		-9.66492e-05	-1.76208
																		-9.61914e-05	-1.74988
																		-9.57031e-05	-1.74133
																		-9.52454e-05	-1.73065
																		-9.48181e-05	-1.72089
																		-9.43909e-05	-1.71082
																		-9.39636e-05	-1.70013
																		-9.35669e-05	-1.69189
																		-9.31396e-05	-1.6803
																		-9.27124e-05	-1.67145
																		-9.23157e-05	-1.66046
																		-9.19189e-05	-1.651
																		-9.15222e-05	-1.64032
																		-9.1156e-05	-1.62994
																		-9.07593e-05	-1.62048
																		-9.03931e-05	-1.61072
																		-8.99963e-05	-1.60034
																		-8.96301e-05	-1.59058
																		-8.92639e-05	-1.5799
																		-8.88977e-05	-1.57043
																		-8.85315e-05	-1.55975
																		-8.81958e-05	-1.54938
																		-8.78296e-05	-1.54022
																		-8.74634e-05	-1.52924
																		-8.71277e-05	-1.52008
																		-8.6792e-05	-1.51031
																		-8.64258e-05	-1.49994
																		-8.60596e-05	-1.48956
																		-8.57239e-05	-1.47919
																		-8.53577e-05	-1.46942
																		-8.5022e-05	-1.45874
																		-8.46558e-05	-1.44775
																		-8.43201e-05	-1.4389
																		-8.39539e-05	-1.42914
																		-8.35876e-05	-1.41876
																		-8.32214e-05	-1.40961
																		-8.28552e-05	-1.39923
																		-8.24585e-05	-1.38885
																		-8.20923e-05	-1.37848
																		-8.16956e-05	-1.36902
																		-8.12988e-05	-1.35864
																		-8.08716e-05	-1.34766
																		-8.04443e-05	-1.33789
																		-7.99866e-05	-1.32782
																		-7.95288e-05	-1.31836
																		-7.9071e-05	-1.30859
																		-7.85828e-05	-1.29974
																		-7.8064e-05	-1.28784
																		-7.75452e-05	-1.27777
																		-7.70264e-05	-1.2674
																		-7.64465e-05	-1.25763
																		-7.58362e-05	-1.24756
																		-7.52258e-05	-1.23749
																		-7.45544e-05	-1.22742
																		-7.38525e-05	-1.21796
																		-7.31506e-05	-1.20667
																		-7.23877e-05	-1.19812
																		-7.15942e-05	-1.18744
																		-7.07703e-05	-1.17737
																		-6.98853e-05	-1.1676
																		-6.89392e-05	-1.15692
																		-6.79932e-05	-1.14594
																		-6.69861e-05	-1.13739
																		-6.59485e-05	-1.12732
																		-6.47888e-05	-1.11664
																		-6.36597e-05	-1.10779
																		-6.2439e-05	-1.0968
																		-6.11877e-05	-1.08643
																		-5.9845e-05	-1.07697
																		-5.84717e-05	-1.0672
																		-5.70374e-05	-1.05621
																		-5.55725e-05	-1.04584
																		-5.40466e-05	-1.03638
																		-5.24292e-05	-1.02661
																		-5.07813e-05	-1.01593
																		-4.91028e-05	-1.00616
																		-4.73328e-05	-0.995483
																		-4.55017e-05	-0.986023
																		-4.36829e-05	-0.975037
																		-4.17908e-05	-0.965576
																		-3.98956e-05	-0.9552
																		-3.79242e-05	-0.945129
																		-3.59039e-05	-0.935974
																		-3.38409e-05	-0.924988
																		-3.17596e-05	-0.913696
																		-2.96722e-05	-0.906372
																		-2.76062e-05	-0.894775
																		-2.55127e-05	-0.88562
																		-2.34558e-05	-0.875854
																		-2.14172e-05	-0.865173
																		-1.94397e-05	-0.854797
																		-1.74713e-05	-0.845032
																		-1.55823e-05	-0.835266
																		-1.37512e-05	-0.82428
																		-1.19934e-05	-0.814514
																		-1.02905e-05	-0.804749
																		-8.68835e-06	-0.794373
																		-7.17468e-06	-0.784302
																		-5.74646e-06	-0.774536
																		-4.35486e-06	-0.764771
																		-3.02124e-06	-0.753479
																		-1.78223e-06	-0.7435
																		-5.67627e-07	-0.734192
																		5.79834e-07	-0.723938
																		1.74103e-06	-0.715363
																		2.81006e-06	-0.704681
																		3.91449e-06	-0.693024
																		5.0293e-06	-0.682831
																		6.15112e-06	-0.672577
																		7.28455e-06	-0.664246
																		8.46558e-06	-0.653931
																		9.66187e-06	-0.643158
																		1.09161e-05	-0.633362
																		1.22131e-05	-0.62326
																		1.35925e-05	-0.612885
																		1.49994e-05	-0.601959
																		1.6452e-05	-0.593079
																		1.79657e-05	-0.583038
																		1.95557e-05	-0.572418
																		2.11761e-05	-0.561188
																		2.28607e-05	-0.552155
																		2.45758e-05	-0.542694
																		2.63519e-05	-0.532227
																		2.81647e-05	-0.522156
																		2.99713e-05	-0.510834
																		3.18237e-05	-0.501984
																		3.37097e-05	-0.492188
																		3.55743e-05	-0.481476
																		3.74329e-05	-0.471893
																		3.92426e-05	-0.461121
																		4.10858e-05	-0.452209
																		4.27734e-05	-0.440979
																		4.44885e-05	-0.431213
																		4.60999e-05	-0.421173
																		4.76135e-05	-0.411591
																		4.90204e-05	-0.40094
																		5.03235e-05	-0.390991
																		5.1474e-05	-0.380737
																		5.25055e-05	-0.370728
																		5.33936e-05	-0.361298
																		5.41168e-05	-0.350861
																		5.46722e-05	-0.340607
																		5.51086e-05	-0.330109
																		5.5368e-05	-0.320221
																		5.54657e-05	-0.310059
																		5.5426e-05	-0.300262
																		5.52399e-05	-0.29126
																		5.49408e-05	-0.279907
																		5.45013e-05	-0.27005
																		5.39642e-05	-0.259583
																		5.33112e-05	-0.248199
																		5.25848e-05	-0.240387
																		5.17639e-05	-0.229523
																		5.08972e-05	-0.220001
																		4.9942e-05	-0.209595
																		4.89594e-05	-0.199402
																		4.7937e-05	-0.189209
																		4.69025e-05	-0.179565
																		4.58466e-05	-0.169922
																		4.47876e-05	-0.159668
																		4.36951e-05	-0.149689
																		4.26483e-05	-0.138641
																		4.15955e-05	-0.12973
																		4.05792e-05	-0.118927
																		3.95721e-05	-0.109222
																		3.85986e-05	-0.0989075
																		3.76556e-05	-0.0889893
																		3.67706e-05	-0.0787964
																		3.58887e-05	-0.0692749
																		3.50586e-05	-0.05896
																		3.42834e-05	-0.0492615
																		3.35114e-05	-0.03909
																		3.28003e-05	-0.0290894
																		3.21289e-05	-0.0191986
																		3.14911e-05	-0.00923157
																		3.08807e-05	0.000924683
